# Supplementary material for: An alternative approach to nucleic acid memory
Source: Nat Commun. 2021 Apr 22;12:2371. doi: 10.1038/s41467-021-22277-y (PMC8062470; doi:10.1038/s41467-021-22277-y)
Supplement: Supplementary file 4 — Source Data [file 41467_2021_22277_MOESM4_ESM.xlsx]

## Sheet: Fig3
number of origami detected
Origami Index	Recording 1	Recording 2	Recording 3	Mean	SD
0	300	322	241	287.667	41.8848
1	341	339	302	327.333	21.9621
2	207	239	223	223	16
3	234	290	325	283	45.9021
4	298	361	336	331.667	31.7228
5	265	321	321	302.333	32.3316
6	301	350	288	313	32.6956
7	270	290	322	294	26.2297
8	296	289	325	303.333	19.0875
9	272	283	268	274.333	7.76745
10	263	355	303	307	46.1302
11	288	321	338	315.667	25.4231
12	322	311	382	338.333	38.2143
13	267	349	277	297.667	44.7363
14	300	309	309	306	5.19615
% of total origami
Origami Index	Recording 1	Recording 2	Recording 3	Mean	SD
0	7.10227	6.80905	5.28509	6.3988	0.97559
1	8.07292	7.16853	6.62281	7.28809	0.73241
2	4.90057	5.05392	4.89035	4.94828	0.09163
3	5.53977	6.13237	7.12719	6.26645	0.80216
4	7.05492	7.63375	7.36842	7.35236	0.28975
5	6.27367	6.7879	7.03947	6.70035	0.39034
6	7.12595	7.40114	6.31579	6.94763	0.56422
7	6.39205	6.13237	7.0614	6.52861	0.47933
8	7.00758	6.11123	7.12719	6.74867	0.55527
9	6.43939	5.98435	5.87719	6.10031	0.2985
10	6.22633	7.50687	6.64474	6.79265	0.65296
11	6.81818	6.7879	7.41228	7.00612	0.35207
12	7.62311	6.57644	8.37719	7.52558	0.90433
13	6.32102	7.38	6.07456	6.59186	0.69358
14	7.10227	6.53415	6.77632	6.80425	0.28509
Total Errors
Origami Index	Recording 1	Recording 2	Recording 3	Mean	SD
0	9.04667	8.77329	8.9917	8.93722	0.1446
1	7.6305	7.48673	7.03974	7.38565	0.30808
2	11.0242	11.2469	11.148	11.1397	0.11159
3	9.39744	9.18621	9.08308	9.22224	0.16025
4	9.23154	9.19114	9.5119	9.31153	0.1747
5	6.90566	6.52025	6.45171	6.62587	0.24471
6	6.27575	6.02286	5.72222	6.00694	0.27711
7	10.2037	9.59655	9.1118	9.63735	0.54709
8	9.19257	9.17647	9.19385	9.18763	0.00968
9	8.20588	8.07067	8.21642	8.16432	0.08128
10	8.80989	8.1493	8.05611	8.33843	0.41094
11	8.73958	8.46106	8.55917	8.5866	0.14127
12	8.3913	7.75563	8.30105	8.14933	0.34393
13	8.98502	8.9341	8.92419	8.94777	0.03264
14	7.25	6.81553	6.79288	6.9528	0.25763
False Negatives
Origami Index	Recording 1	Recording 2	Recording 3	Mean	SD
0	7.96667	7.57143	8.70751	8.08187	0.57674
1	5.9824	5.58702	7.22365	6.26436	0.85397
2	9.44928	9.62343	10.7143	9.929	0.68563
3	7.48718	6.94138	8.57647	7.66834	0.83246
4	7.67785	7.4903	9.07731	8.08182	0.8672
5	5.71321	5.37072	5.90964	5.66452	0.27274
6	4.84385	4.46571	5.68249	4.99735	0.62274
7	7.93333	7.21379	9.23462	8.12725	1.02427
8	7.58784	7.06574	8.51	7.72119	0.7313
9	6.98162	6.63251	7.81063	7.14159	0.60513
10	7.45627	7.05352	7.96049	7.49009	0.45443
11	6.86458	6.60748	8.42396	7.29867	0.98297
12	6.32298	5.66881	8.03797	6.67659	1.22353
13	7.73408	7.53868	8.29078	7.85451	0.39024
14	5.83667	5.47573	6.22462	5.84567	0.37452
False Positives
Origami Index	Recording 1	Recording 2	Recording 3	Mean	SD
0	1.08	1.20186	0.69565	0.99251	0.2642
1	1.64809	1.89971	2.39846	1.98209	0.3819
2	1.57488	1.62343	1.25	1.48277	0.20304
3	1.91026	2.24483	2.68471	2.27993	0.38842
4	1.55369	1.70083	1.85037	1.70163	0.14834
5	1.19245	1.14953	0.94578	1.09592	0.13178
6	1.43189	1.55714	1.94065	1.64323	0.26508
7	2.27037	2.38276	3.34615	2.66643	0.59134
8	1.60473	2.11073	2.3325	2.01599	0.37302
9	1.22426	1.43816	1.49502	1.38581	0.14277
10	1.35361	1.09577	0.92097	1.12345	0.21764
11	1.875	1.85358	2.28802	2.00553	0.24487
12	2.06832	2.08682	3.27125	2.47546	0.68923
13	1.25094	1.39542	0.78369	1.14335	0.31974
14	1.41333	1.33981	1.13538	1.29617	0.14402
% recovered
Origami Index	Recording 1	Recording 2	Recording 3	Mean	SD
0	17	14.5963	20.7469	17.4477	3.09965
1	30.4985	31.8584	44.702	35.6863	7.83736
2	2.89855	2.09205	4.03587	3.00883	0.97659
3	10.2564	12.4138	14.7692	12.4798	2.25713
4	14.4295	13.2964	12.2024	13.3094	1.11363
5	23.7736	28.6604	38.3178	30.2506	7.40133
6	42.5249	45.1429	54.1667	47.2781	6.10755
7	13.3333	13.7931	18.0124	15.0463	2.57902
8	12.8378	15.917	16.9231	15.226	2.12847
9	22.0588	21.9081	25.3731	23.1134	1.95847
10	17.1103	18.5916	20.7921	18.8313	1.85258
11	15.9722	16.5109	15.9763	16.1532	0.30983
12	21.4286	25.7235	22.7749	23.309	2.1967
13	10.1124	14.3267	15.1624	13.2005	2.70685
14	22.3333	27.1845	34.3042	27.9407	6.02116

## Sheet: Fig4
Numbers of unique droplets revoverd
	0 errors		1 error		2 errors		3 errors		4 errors		5 errors		6 errors		7 errors		8 errors		9 errors
Number of origami sampled	Mean	SD	Mean2	SD3	Mean4	SD5	Mean6	SD7	Mean8	SD9	Mean10	SD11	Mean12	SD13	Mean14	SD15	Mean16	SD17	Mean18	SD19
25	0	0	0	0	0.33333	0.57735	0.66667	0.57735	1	0	1.33333	0.57735	2.33333	1.52753	2.66667	2.08167	3	2	3.33333	1.52753
50	0	0	0.33333	0.57735	0.33333	0.57735	0.66667	0.57735	2.33333	1.52753	3	2	4	1.73205	5	2	5.33333	1.52753	5.33333	1.52753
100	0.33333	0.57735	0.33333	0.57735	1	1.73205	1.66667	1.1547	4	1.73205	4.33333	1.52753	6.33333	1.52753	7.33333	2.3094	9	2.64575	9	2.64575
250	0	0	0	0	1	1	3	0	6	2	8.33333	2.08167	10.6667	2.3094	11.6667	2.51661	12	2	12	2
500	0	0	0.33333	0.57735	2	0	4	1	8.66667	1.52753	11	2	11.6667	1.52753	13	1	13	1	13	1
750	0.33333	0.57735	1	1	3.33333	1.52753	5.66667	1.52753	10.3333	0.57735	12.3333	0.57735	13.6667	0.57735	14.3333	0.57735	14.3333	0.57735	14.3333	0.57735
1000	0.33333	0.57735	1.66667	1.1547	4.33333	2.08167	8.66667	2.08167	12.3333	0.57735	13.6667	0.57735	14	0	14.3333	0.57735	14.3333	0.57735	14.6667	0.57735
1500	0	0	2.33333	1.52753	4.66667	2.08167	9	0	12.6667	0.57735	14.3333	0.57735	14.6667	0.57735	15	0	15	0	15	0
2000	0.66667	0.57735	3.33333	3.51188	6.66667	2.88675	10.3333	2.51661	12.6667	1.52753	14.3333	0.57735	14.3333	0.57735	15	0	15	0	15	0
2500	0.66667	0.57735	3.33333	0.57735	6.66667	1.52753	10	3.60555	13.6667	0.57735	14.3333	0.57735	14.6667	0.57735	15	0	15	0	15	0
3000	0.33333	0.57735	2.33333	1.52753	5.66667	2.51661	10.3333	2.08167	13.6667	0.57735	14.3333	0.57735	14.6667	0.57735	14.6667	0.57735	15	0	15	0

## Sheet: Fig5
Simulated
mean # of errors	message recovery rate	origami decode rate
0	100	100
0.82	100	99.91
1.64	100	99.36
2.45	100	97.81
3.27	100	94.65
4.09	100	89.6
4.91	100	82.46
5.73	100	73.5
6.55	100	63.21
7.36	97.5	52.52
8.18	55	41.86
9	7.5	32.1
Experimental
mean # of errors	origami decode rate
0	100
1	92.6829
2	97.037
3	87.7841
4	76.0054
5	63.4775
6	50.6944
7	38.2849
8	28.4056
9	21.8358
mean # of origami needed to recover file
File Size (bytes)	without redundancy	with redundancy
20	10	10
532	426	554
1044	928	1207
1556	1384	1800
2068	2068	2689
2580	2580	3354
3092	3092	4020
3604	4119	5355
4116	4704	6116
4512	5157	6705
5024	5742	7465
5536	7382	9597
6048	8064	9677
6560	8747	11372
7072	9430	12259
7584	10112	13146
8096	10795	14034
8608	11478	14922
9120	12160	15808
9632	15412	20036
10144	16231	21101
10656	17050	22165

## Sheet: FigS1
Single Images																							Averaged Images
	Relative Intensity																							Relative Intensity
transect position (nm)	1	2	3	4	5	6	7	8	9	10	11	12	13	14	15	16	17	18	19	20	21		transect position (nm)	1	2	3	4	5	6	7	8	9	10	11	12	13	14	15	16
0	0	0	14.7417	0	6.625	0.0917	10.7167	17.167	10.6	25.383	0	0	0.717	0.1083	2.375	6.4917	6.1833	20.1167	0	6.3667	0		0	10.1843	5.6362	7.4744	14.1571	4.25	13.688	21.05	18.9295	13.921	16.935	13.546	11.464	16.036	12.589	16.135	17.2857
0.2247	0	0	10.9333	0	9.225	0	6.8667	21.2	2.3833	25.383	0	0.017	3.183	1.3	10.575	1.3	1.225	11.8	0	8.85	0		0.0435	8.9103	7.3814	8.6683	14.1378	6.176	13.239	21.925	19.4359	15.274	16.71	14.242	9.141	16.631	12.258	14.458	17.0933
0.4494	0	0	8.1833	0	6.625	0	3.025	17.383	0.2167	12.983	0	0.15	5.267	6.6833	14.7417	0.1083	0.1833	2.4833	0	13.0417	0		0.087	10.7692	7.4679	7.7756	14.0817	7.792	13.452	23.489	17.5962	15.181	18.137	14.228	7.099	17.097	10.623	14.058	17.9246
0.6742	0	0	8.05	0	1.4917	0.175	7.975	13.2	0	2.6	0	0.833	3.183	15	10.575	0	1.225	0.2083	0	11.55	0.1083		0.1304	13.6683	6.8381	4.6603	14.9167	8.851	14.822	22.534	15.7869	16.306	19.595	13.958	7.514	16.819	8.381	13.409	17.3909
0.8989	0	0	9.45	0	0.1333	1.9417	16.7167	12.983	0	0.4	0	3.417	0.933	21.25	2.4667	0	6.1833	0	0	7.5833	1.2917		0.1739	13.0032	6.9663	3.2933	16.1603	9.146	16.095	19.979	13.9583	17.385	20.446	13.831	9.036	17.698	7.893	12.474	15.0536
1.1236	0	0	8.1167	0	0	8.6167	22.4667	15	0.2167	2.383	0	11.217	2.45	19.2167	1.3917	0	12.175	0.1083	0	1.6667	6.4167		0.2174	11.7708	7.2324	4.601	16.8413	7.926	17.112	20.037	14.1138	16.528	18.748	13.621	9.595	17.067	9.502	11.204	13.4861
1.3483	0	0	8.1167	0	0	12.5083	19.225	10.6	2.3833	10.6	0	14.933	10.6	11.8417	5.3	0	12.4917	1.1917	0	0.1333	12.3833		0.2609	13.1571	6.7436	6.5881	18.2276	6.135	19.663	21.516	16.9103	15.813	16.389	13.5	10.48	12.53	11.694	11.954	13.369
1.573	0	0	9.3583	0	0	8.6167	11.4917	2.383	10.6	14.783	0	10.617	14.783	2.4667	7.3917	0	7.6083	5.3	0	0	12.175		0.3043	13.3429	6.3782	7.4776	19.4776	6.114	21.008	23.026	18.5785	16.208	17.581	13.69	10.74	9.885	12.911	14.278	13.5992
1.7978	0	0	6.625	0	0	2.0333	3.6	0.217	14.7833	10.817	0	2.383	10.6	0.2167	5.4083	0.1083	6.6917	7.3917	0	0.1333	6.2833		0.3478	10.6314	6.0753	7.3622	18.3381	7.42	19.261	23.176	18.2548	16.623	19.879	13.548	9.98	11.151	14.321	15.645	13.3512
2.0225	0	0	1.625	0	0.1333	1.625	0.5833	0	10.8167	4.767	0	0.217	2.383	0	2.3833	1.1917	8.4417	5.3	0	1.8083	2.5083		0.3913	8.8269	7.4151	7.601	16.1026	7.893	17.247	21.098	18.4231	16.315	20.222	12.625	10.774	13.44	15.512	15.724	14.0139
2.2472	0	0	1.625	0	1.4917	6.625	0.0417	0	4.7667	10.817	0	0	0.217	0	5.4083	5.3	10.9083	1.3	0.1417	8.4583	6.4333		0.4348	9.0881	8.5465	8.0449	13.9503	7.05	16.01	20.412	19.7099	15.002	21.845	13.381	12.587	16.409	14.54	14.619	15.0139
2.4719	0	0	6.625	0	6.625	9.225	0	0	10.8167	14.983	0	0.217	0.433	0.1083	7.3917	7.3917	14.8	1.475	1.775	10.8	10.2083		0.4783	9.766	8.3878	7.851	13.4423	6.484	15.519	22.029	19.9071	15.403	23.95	17.022	12.514	18.734	12.716	13.254	15.0337
2.6966	0	0	9.3583	0	9.225	6.625	0	0	14.7833	12.967	0	2.383	4.767	1.1917	5.4083	5.3	19.0083	7.2	7.9417	10.9583	14.5333		0.5217	10.8974	7.8237	7.8798	14.4247	6.8	16.949	23.221	19.1939	19.087	22.052	18.169	11.643	19.869	12.06	11.244	15.6091
2.9213	0	0	8.1167	0	6.625	1.4917	0	0	10.6	13.183	0	10.6	21.217	5.3	2.4917	1.1917	15.6167	13.3167	11.2083	10.375	15.9833		0.5652	11.8654	6.8045	9.7628	15.5353	7.457	18.3	22.798	20.4423	21.282	17.988	15.895	11.915	18.589	12.565	10.538	16.6984
3.1461	0	0	8.1167	0	1.4917	0.1333	0	0	2.3833	17.567	0	15	29.717	7.3917	6.7083	0.1083	11.5083	15.5083	9.7583	11.5167	17.1833		0.6087	11.1683	5.2853	11.5481	16.6282	7.178	18.103	21.824	20.7885	19.716	17.161	14.274	12.317	17.292	12.335	11.819	16.8671
3.3708	0	0.1333	9.3583	0	0.1333	0	0	0	0.2167	24.3	0	12.983	21.817	5.3	13.9667	0.2167	11.625	12.5917	11.0417	19.1667	16.075		0.6522	10.7019	4.2788	10.9744	16.1282	6.306	16.659	21.571	18.9872	18.458	18.579	14.381	10.835	17.813	12.393	14.585	15.0675
3.5955	0	1.4917	6.625	0	0	0.0083	0	0	0	35.083	0	12.983	5.8	1.1917	18.3583	2.3833	8.6917	8.95	18.3917	19.0167	11.0083		0.6957	10.891	4.7356	8.8654	14.1827	6.075	16.321	21.46	17.7212	17.889	17.542	15.675	10.865	17.651	14.177	17.569	13.869
3.8202	0	6.75	1.4917	0.1333	0	0.0917	0.1333	0.217	0.2167	62.95	0.217	15.217	1.267	0.1083	16.65	10.9917	6.4167	12.8833	18.5583	9.9583	6.225		0.7391	10.4423	5.5994	8.3173	14.1378	5.508	17.865	21.239	16.2292	15.73	16.018	17.204	11.639	17.47	16.165	19.028	14.9226
4.0449	0	10.7083	0.275	1.4917	0.1333	0.525	1.4917	2.6	2.3833	87.817	2.383	12.983	2.517	0	13.975	19.475	7.4667	12.7167	9.6083	5.6083	16.8		0.7826	11.7869	6.8429	9.5321	14.7163	5.373	19.356	21.95	15.9183	13.786	18.712	18.456	9.806	18.496	16.107	18.371	16.5972
4.2697	0	13.25	1.5833	6.8917	1.4917	2.1333	6.6667	13.15	10.9833	82.883	10.6	13.367	10.717	0	12.5333	29.4333	13.325	6.6417	1.9083	17.8083	28.1083		0.8261	14.5481	8.7003	11.3285	14.8958	6.332	19.853	22.486	17.0449	14.919	22.665	20.28	9.183	17.929	14.792	17.361	17.9405
4.4944	0	10.8417	7.025	12.2083	6.625	7.0167	9.675	27.25	17.8833	65.6	15	19.717	15.283	0	11.8417	29.925	17.275	2.6833	0.1417	30.4917	35.475		0.8696	15.7067	8.851	11.5256	16.4487	6.38	20.462	21.641	16.7901	17.095	22.544	20.214	10.488	15.306	13.921	17.536	18.4286
4.7191	0.1333	8.2417	10.05	19.875	9.225	9.3167	8.75	31.75	27.0333	50.4	12.967	31.8	11.8	0	10.925	30.2917	16.7667	7.8333	0	31.2667	34.8167		0.913	14.8798	7.6843	10.6843	17.516	6.04	22.907	21.317	16.3782	17.772	21.851	17.218	9.946	15.286	13.738	18.472	17.0675
4.9438	1.625	8.25	9.9167	19.9417	6.7583	6.6333	6.3583	44.283	32.9833	44.267	12.967	32.1	5.75	0	9.0167	21	14.9	17.2333	0.425	26.7333	34.5417		0.9565	12.7372	7.6891	11.1683	17.4006	8.038	24.311	24.082	17.9599	18.145	20.5	15.369	9.312	16.44	14.673	19.327	14.8849
5.1685	8.225	11.0167	17.5917	13.5083	2.9833	1.4917	10.3083	61.067	42.5167	38.367	15.217	23.367	15.75	0.3167	14.3417	17.8	18.3333	24.45	5.3167	21.1917	39.6167		1	11.2997	7.1955	13.1202	16.4808	10.022	22.194	24.984	19.8622	19.792	17.71	13.768	9.915	17.472	16.97	19.159	15.619
5.3933	17	15.7667	33.3833	4.4667	6.9833	0.3667	17.7417	60.033	32.8	37.867	12.983	14.6	33.967	3.575	26.6667	14.75	21.425	24.475	23.975	17.1833	40.875		1.0435	11.5929	6.4199	14.0385	14.6362	9.308	18.431	21.74	20.3381	19.625	17.603	12.8	10.645	19.708	17.339	15.95	16.0655
5.618	17.9083	24.8417	39.1167	6.975	12.1667	2.9833	22.6083	45.633	22.7333	51.6	13	20.55	41.717	16.5833	30.9083	12.0583	18.1417	16.25	34.4	12.4333	41.7917		1.087	11.6891	6.1827	11.5946	13.0224	8.471	16.478	18.95	19.4599	17.948	18.742	13.946	10.97	19.321	14.73	12.343	14.756
5.8427	12.775	31.9	32.0667	9.75	16.25	13.25	18.9583	39.5	8.3	67.333	15.2	24.317	44.3	24.6	23.025	11.1417	7.8	11.9917	30.4583	13.4417	48.6083		1.1304	12.1458	6.0417	9.0465	12.625	8.205	16.955	19.707	17.3462	17.202	18.919	16.192	10.179	17.252	12.645	11.036	15.6389
6.0674	8.175	26.8333	27.125	8.8917	13.475	18.5833	16.5833	42.55	18.35	72.633	13.317	27.267	44.467	27.0833	19.2917	17.3917	2.7	8.7917	17.65	18.025	51.5417		1.1739	12.4054	6.6522	9.1554	13.9263	8.404	18.891	23.316	15.7516	17.083	20.948	17.052	10.304	16.484	13.411	11.873	18.2698
6.2921	4.8167	23.025	30.0417	10.25	16.3833	15.1333	20.1833	53.25	41.8167	78.083	16.3	46.783	34.267	28.3917	20.9167	23.4583	6.5917	6.5917	16.3167	22.725	54.6167		1.2174	11.9071	7.3958	9.2388	15.6378	9.492	20.575	27.598	15.6218	16.794	21.974	15.986	13.137	16.532	14.246	11.992	18.4583
6.5169	16.1417	21.8583	48.95	19.6417	15.1667	14.15	26.3	64.3	47.6	86.167	31.3	75.833	30.4	27.8583	26.2083	27.25	12.7667	6.4833	12.95	31.025	48.825		1.2609	13.3638	7.3189	8.3365	15.9407	10.269	21.179	27.255	15.9231	17.329	21.19	15.643	15.921	16.813	13.667	11.315	15.7183
6.7416	28.6167	22.9167	61.7083	36.8833	20.175	31.0583	29.4	75.167	48.7833	89.3	47.883	86.133	37.733	27.8667	24.45	33.3333	13.925	7.6083	9.5667	34.6	51.4167		1.3043	13.7356	6.1971	8.1731	16.125	9.939	19.724	24.045	15.25	16.558	21.812	16.935	15.76	16.899	13.72	12.8	14.7242
6.9663	34.075	23.1583	67.7333	56.825	21.4667	42.525	28.9667	76.467	54.1	97.85	47.05	79.483	52.233	36.35	28.9833	45.875	13.2167	6.5917	11.0167	41.8333	56.4833		1.3478	11.6554	5.3718	9.9487	16.5032	10.506	19.478	21.218	15.4439	16.554	22.726	17.452	12.972	16.736	13.956	14.833	16.0595
7.191	29.875	25.3833	58.725	69.4417	22.0083	49.8667	24.175	85.3	58.7667	110.8	41.533	80.3	62.183	36.2333	29.8583	46.8833	17.5167	8.075	25.0667	59.3667	65.3583		1.3913	10.4375	5.4744	11.4215	16.5641	11.514	21.753	22.042	17.4808	17.823	21.409	17.49	11.845	15.165	13.659	13.23	16.5337
7.4157	37.2333	29.9417	48.625	62.5083	21.6667	49.7667	29.2417	93.367	77.45	112.417	50.133	88.067	73.667	31.5833	32.225	42.7583	30.4583	17.6083	37.4417	74.925	66.0667		1.4348	11.5689	5.1026	9.8702	16.9583	11.343	21.462	22.981	20.0897	17.931	18.923	17.393	12.139	14.599	13.698	12.51	17.0813
7.6404	62.0167	40.0833	61.6667	41.275	26.8083	42.375	33.775	81	89.25	119.85	56.233	90.85	84.5	29.5	42.3667	33.7917	43.2917	33.2667	51.25	75.975	65.775		1.4783	12.625	5.3349	8.133	17.1314	10.739	18.072	20.986	21.8958	15.435	18.224	18.794	11.49	15.671	14.938	15.282	18.8571
7.8652	69.9667	50.4667	67.15	34.7583	23.4083	32.95	37.5583	76.567	89.6	124.533	43.4	102.383	79.283	40.1	47.675	28.3583	44.6167	39.0583	44.3167	69.8667	71.0667		1.5217	12.6843	6.7035	8.4984	16.6987	10.864	14.482	19.322	20.4583	10.986	18.724	21.048	12.268	14.611	16.78	17.696	21.0833
8.0899	71.5	51.6167	66.425	38.775	12.8	34.4917	42.2417	83.283	80.7667	124.783	33.417	118.133	73.6	50.1917	47.4667	30.0167	34.575	38.45	37.0417	61.1083	71.1833		1.5652	12.2228	7.9071	9.1907	16.1186	11.543	12.99	19.324	19.1619	9.581	18.899	19.486	13.514	11.724	15.585	17.129	22.2321
8.3146	75.5	58.5917	72.6083	60.3083	16.8083	38.9833	51.6583	100.867	70.8	112.05	42.3	117.433	90.067	50.1	52.6167	32.6667	29.5	48.15	33.2667	49.6667	62.5167		1.6087	12.5657	7.7436	10.258	15.4071	11.442	14.551	20.47	19.8157	11.377	19.51	17.387	13.258	10.718	12.873	16.631	22.0337
8.5393	75.925	72.275	80.4083	73.4	28.8917	35.3917	54.9	107.55	76.3667	119.333	63.283	125.05	112.95	42.25	55.65	30.65	35.5167	47.8333	50.9917	49.125	56.9083		1.6522	13.5641	6.9423	12.8429	15.7228	10.364	15.444	21.825	19.649	13.435	20.655	17.522	13.637	12.435	11.133	18.925	19.8274
8.764	75.2083	80.4333	81.9583	76.25	35.5667	27.9417	49.9	81.35	80.75	112.617	98.417	128.733	126.5	39.6333	60.6417	24.0667	35.3583	43.6417	67.1	58.6	64.4667		1.6957	13.8365	7.2532	14.7676	14.8173	10.378	14.375	24.849	19.6571	14.681	19.083	17.442	15.667	15.304	12.083	20.129	18.4147
8.9888	69.2583	78.95	78.8417	61.5417	42.025	34.2167	43.2167	62.083	89.5333	120.733	131.917	124.983	112.183	42.05	53.7	24.3583	38.4583	48.5417	70.8	63.825	72.825		1.7391	13.1202	8.5849	13.5673	14.0689	10.503	15.761	28.843	19.6074	15.296	16.069	18.173	16.359	17.028	15.087	18.829	17.8552
9.2135	58.425	60.8583	73.7083	52.6667	60.375	43.5417	39	91.967	88.15	122.883	150.383	115.4	96.533	49.95	46.2417	31.5583	36.9583	54.6417	69.3083	72.225	73.5583		1.7826	12.9647	10.1186	10.9038	13.4535	10.005	17.838	28.611	19.9535	15.73	15.661	19.798	14.385	17.929	16.069	16.637	18.0198
9.4382	60.2333	55.3333	78.2917	49.025	69.9833	51.425	48.9083	123.1	67.4667	120.05	138.8	106.6	85.167	61.6333	45.3667	47.3667	42.775	57.4	69.3417	76.675	70.1333		1.8261	14.3462	9.6026	11.5529	12.3173	10.891	17.205	25.47	20.5657	16.246	16.688	20.655	11.823	18.063	15.619	16.361	19.4742
9.6629	61.05	44.35	90.4583	42.4417	70.2833	51.4083	60.3333	126.083	58.0833	111.733	129.133	119.883	94.383	65.2833	51.35	53.325	40.5667	57.3	84.0583	78.7583	64.2667		1.8696	15.7035	8.7228	13.5112	13.2612	12.473	16.322	24.149	20.4263	18.264	19.361	21.613	11.806	17.706	18.496	17.726	20.9742
9.8876	58.5167	49.3583	87.3333	42.1	54.7417	55.1083	76.9	124.967	44.6833	120.067	112.85	134.833	100.033	61.475	49.45	49.575	39.8833	57.6583	94.2167	84.2917	71.0167		1.913	14.625	9.5064	12.4263	14.5801	11.849	16.348	24.689	21.3894	20.782	22.879	22.397	14.157	20.157	21.393	20.254	20.7679
10.1124	53.2833	67.8583	80.7667	51.4333	44.05	56.225	83.0417	122	37.75	134.283	89.633	136.95	92.45	57.725	46	42.3083	44.2333	60.1333	79.9333	88.3333	73.075		1.9565	12.4375	9.8205	10.9872	13.6298	10.832	17.335	23.53	22.5337	19.371	25.075	21.071	14.7	23.944	20.109	23.591	19.8492
10.3371	48.15	78.8917	64.8917	49.4583	43	50.7833	72.45	112.483	38	134.967	69	129.433	93.567	58.0333	45.4917	41.9583	44.3417	56.4667	59.375	82.8	75.3417		2	12.6554	9.2388	11.601	13.1939	10.715	16.886	21.657	21.6458	15.629	25.159	18.625	15.222	25.433	20.482	23.863	17.1468
10.5618	51.65	78.75	69.9167	50.6833	47.075	48.5917	59.7917	101.833	38.3667	133.067	72.667	111.767	112.617	53.525	40.5167	51.325	36.9	46.9	57.5417	71.6667	75.2917		2.0435	15.2228	9.0096	13.5272	14.3157	9.929	16.176	21.915	19.3045	15.355	23.173	16.016	18.308	25.645	21.629	21.375	16.5437
10.7865	54.3417	68.1333	78.6583	47.3667	58.1917	42.6417	47.9583	88.667	35.0833	150.617	85.6	105.983	117.317	52.475	43.3167	52.9	33.1417	50.825	60.4917	64.7833	69.9833		2.087	17.4551	9.3301	14.7131	13.1186	8.812	16.377	22.54	17.5962	17.571	24.732	15.073	18.917	25.022	20.379	19.849	16.1706
11.0112	55.7667	57.2167	82.9917	54.5333	61.8417	39.8083	38.4	75.183	49.4	150.1	95.517	114.433	99.633	48.2333	51.9417	49.3667	37.2167	49.8583	56.8833	55.6583	68.6917		2.1304	17.4535	9.8718	15.0689	11.2484	9.107	16.385	21.274	15.7804	17.308	27.75	17.869	17.986	22.966	18.183	20.994	14.9008
11.236	54.4083	56.8917	82.2	55.1583	56.0583	51.4583	42.6833	78.15	63.75	137.15	95.867	122.133	70.417	54.225	56.575	38.1417	43.1917	46.4417	47.6667	56.2917	69.9833		2.1739	15.4872	11.383	14.8878	12.758	10.854	15.806	20.51	14.4071	15.51	25.78	20.038	18.911	22.778	17.446	22.349	18.0675
11.4607	46.6833	67.775	78.3417	53.1	58.0667	61.6583	61.875	86.367	59.0667	129.083	102.1	116.6	73.033	60.5167	53.0583	35.325	42.1667	31.625	43.7	63.3833	68.0667		2.2174	14.3622	13.2837	12.8173	15.0128	11.822	16.901	20.675	13.7853	14.919	22.651	19.962	20.54	22.548	18.359	23.3	21.1508
11.6854	35.4417	66.5	65.0917	34.9	57.875	64.9667	66.7083	86.45	40	136.567	89.283	102.367	76.433	55.3	48.9167	40.825	26.475	23.725	34.5917	80.9667	68.55		2.2609	14.359	13.8301	12.101	13.4006	11.346	19.997	21.444	13.4808	16.155	21.02	18.675	19.968	21.806	19.202	24.97	19.3909
11.9101	28.2	68.5833	67.7417	32	43.5583	51.475	61.2583	69.117	28.5	140.617	85.367	91.933	75.133	47.575	44.1833	44.3333	15.7417	17.0833	32.625	92.375	72.3917		2.3043	13.2644	12.5753	12.9936	11.5481	10.191	21.332	22.191	14.8141	18.111	21.264	17.462	18.163	22.929	18.196	25.897	17.5218
12.1348	30.025	70.8167	69.8	40.525	29.6083	58.3833	64.7667	56.617	43.6333	125.65	80.833	79	80.15	37.6083	32.0083	46.2917	15.0833	20.475	33.9	82.0083	70.275		2.3478	12.1522	11.4022	13.359	12.2372	9.74	18.572	22.933	17.4631	18.835	22.649	18.905	16.462	24.629	15.812	23.276	18.4603
12.3596	33.65	60.6333	58.65	48.1417	26.75	59.125	68.3333	68.883	64.5333	106.7	60.867	74.967	60.6	28.9	22.2417	47.1167	18.175	29.675	30.8667	76.575	65.075		2.3913	12.4888	10.5994	13.4663	12.9583	10.247	17.096	24.045	18.4712	19.304	23.363	21.583	16.383	25.516	14.448	20.421	20.2798
12.5843	23.4333	36.7583	43.7917	64.0417	35.225	46.1083	59.325	79.15	75.7833	63.383	36.3	77.8	34.117	27.3083	18.8667	51.0667	14.7833	34.575	27.3167	79.2167	56.825		2.4348	13.2035	10.3061	14.5641	13.383	11.12	19.912	24.393	18.2452	19.079	22.95	22.018	16.526	25.028	15.06	20.208	21.4444
12.809	9.45	22.4667	42.6917	76.7333	45.875	23.0667	51.55	70.35	77.7	43.933	34.3	78.9	17.517	25.0167	21.9083	48.6417	11.6917	32.6083	21.775	71.4833	57.9417		2.4783	13.0721	10.0641	15.6234	13.5962	10.723	23.353	24.604	18.1474	19.73	23.242	21.609	16.284	21.806	17.119	21.208	20.4464
13.0337	20.4083	24.3917	39.7333	76.3333	39.325	8.9917	44.1333	50.417	78.6	48.133	32.567	85.517	13.767	25.1667	21.0833	43.3583	9.8	33.425	18.2	63.625	62.3		2.5217	13.4183	9.4359	15.4696	14.3429	10.147	23.538	23.929	17.5144	20.335	24.339	21.69	17.56	21.494	19.462	20.895	17.9048
13.2584	29.2583	29.725	34.8333	55.8583	24.8417	4.7083	35.1833	43.433	84.5333	63.35	32.083	82.533	20.283	28.2083	24.9667	32.0083	11.4	29.4667	11.175	66.45	67.4083		2.5652	15.625	9.2228	15.6458	16.258	10.833	23.736	23.144	17.6058	19.407	26.345	21.933	19.649	24.05	20.296	20.282	17.2063
13.4831	28.4333	44.6083	29.9667	27.65	22.4833	14.8417	23.3167	46.617	75.4667	76.033	36.9	65.983	39	25.2083	25.05	20.0667	13.425	18.2333	11.5167	59.1167	72.2667		2.6087	17.6394	9.875	16.3173	17.2756	13.345	25.175	23.792	17.5897	20.143	26.633	20.812	21.091	24.375	21.476	19.905	18.629
13.7079	26.3917	46.2417	24.2917	13.5083	31.2167	25.0917	21.525	47	54.5667	73.767	54.133	49.167	62.2	18.0333	28.5333	20.2667	13.425	7.7333	19.15	39.8167	64.9917		2.6522	15.4631	9.8894	16.6635	17.0497	15.527	23.968	24.287	17.492	22.321	24.317	20.385	20.171	24.032	21.601	18.599	22.2321
13.9326	44.925	35.025	13.8167	22.0917	31.35	22.525	19.9	32.433	29.2167	61.15	74.55	34.3	76.933	17.0667	29.975	20.225	11.4167	18.8917	19.0167	33.0667	57.6417		2.6957	10.9135	10.1234	16.6314	15.9663	15.628	21.796	22.598	19.9135	20.117	25.018	22.109	17.792	21.806	19.073	17.667	23.2599
14.1573	48.1917	21.7917	21.0833	38.8667	23.35	10.7667	16.5583	12.067	5.7167	45.1	72.9	38.2	92.85	18.7417	36.6583	11.8	9.7667	26.9667	9.7167	36.425	54.5417		2.7391	9.1971	10.9247	16.1474	16.2324	15.12	21.965	21.011	21.3494	16.567	29.363	23.448	16.347	20.671	18.802	18.518	21.2321
14.382	36.7	15.2083	30.7417	40.4333	12.4417	8.1167	12.825	24.15	2.9833	18.117	43.117	38.3	92.45	20.0167	38.8833	2.775	10.775	22.875	1.9167	31.8	44.9917		2.7826	9.9407	10.5096	15.4583	19.3606	14.635	20.497	21.295	19.5561	17.859	31.038	23.163	18.849	24.562	20.472	19.198	20.2837
14.6067	21.4917	10.85	26.8833	38.0667	7.1	9.7333	16.4417	39.85	13.2	3.017	22.2	30.317	70.783	17.425	33.25	3.7583	9.8667	10.1167	0.1417	23.1667	33.1		2.8261	10.7901	11.0689	15.2212	21.8093	14.123	21.072	24.357	18.3558	21.087	28.931	23.986	20.179	28.605	20.96	18.853	20.9167
14.8315	16.65	6.8833	13.7167	26.3333	3.025	10.1833	23.975	41.167	28	0.617	20.983	25.733	36.933	15.8083	25.25	13.35	11.9583	7.875	0	14.8083	19.825		2.8696	12.4567	13.9888	16.0096	21.6923	15.069	24.737	27.252	18.3205	20.679	28.621	24.421	17.609	29.448	19.438	19.339	22.3988
15.0562	18.6667	3.1	16.5	18.2333	7.2083	10.7417	25.325	45.5	38.9667	4.817	22.683	29.317	16.517	15.15	19	16.9917	15.0583	10.8083	0	8.225	18.5		2.913	14.9231	16.4215	17.2564	19.9103	17.652	26.324	29.237	19.3109	17.508	28.591	22.7	15.726	26.792	17.544	21.722	24.371
15.2809	13.25	8.2417	25.5	10.65	11.2167	12.0917	16.35	45.85	42.9833	21.917	24.767	35.583	15.367	12.9	15.8083	13.35	18.075	11	0.1417	1.775	15.1667		2.9565	16.8173	15.9487	17.1603	17.649	19.288	26.213	29.804	21.0577	16.274	24.716	20.988	15.333	24.048	19.244	23.98	24.9603
15.5056	2.9833	15.9833	26.3667	9.75	9.9083	10.2833	11.2083	33.767	40.4167	32.733	23.033	27.617	11.217	6.5917	13.8917	3.5583	13.9833	9.2833	1.775	0.2833	12.9833		3	16.7035	14.6122	16.4824	18.5865	18.663	25.127	28.74	22.1298	18.01	22.835	20.726	14.865	24.242	21.913	22.804	23.7659
15.7303	0.2667	17.3417	29.6833	9.5333	3.4833	6.75	16.1	17.583	23.7167	26.467	18.05	13.183	3.633	2.5667	14.075	0.2917	7.9667	9.05	7.9417	1.775	12.5917		3.0435	16.1795	13.383	14.8958	20.5753	17.952	22.269	27.329	23.0913	19.371	24.47	20.756	15.631	25.304	22.724	23.343	22.252
15.9551	0.1333	14.7417	33.1	14.4583	0.7167	1.625	15.8417	15.4	5.15	7.933	16.467	2.6	3.217	6.5417	12.9667	0	8.95	10.8	11.075	7.9417	19.4167		3.087	17.0994	12.7292	15.1058	20.2051	16.561	19.998	26.553	23.375	17.812	26.306	23.563	16.825	26.101	22.058	26.335	21.2143
16.1798	1.4917	10.85	27.3	19.4083	1.7417	1.7417	8.2417	10.8	2.8167	1.15	17.9	0.433	10.967	10.65	7.9917	0	15.6667	9.7667	8.0833	11.075	20.4833		3.1304	17.4776	12.6314	18.9231	20.2083	14.938	20.353	27.066	23.1923	16.577	25.544	27.645	16.643	26.3	20.413	24.145	22.1012
16.4045	6.625	6.7583	13.6917	19.4833	9.275	8.1167	3.1167	4.917	10.6	0.067	21.367	2.6	17.183	10.65	7.1167	0	16.175	10.7083	3.5333	7.9417	11.5667		3.1739	18.851	13.0304	21.3734	18.4183	14.572	22.295	26.176	22.9904	20.298	24.099	29.438	17.187	24.772	21.135	19.992	23.4087
16.6292	9.225	1.4917	7.05	12.1083	21.9667	15.85	6.8917	13.15	14.7833	0	17.383	12.983	21.2	6.55	7.8917	0	15.2917	8.5833	8.0833	1.775	2.4167		3.2174	20.5849	14.2564	19.9599	17.1522	14.21	24.598	24.442	22.742	23.532	26.022	29.758	18.819	23.786	22.444	18.502	22.6131
16.8539	6.625	0.1333	1.4917	6.875	28.025	15.85	10.7167	24.667	10.8	0	13.4	25.383	17.167	2.5333	6.5583	0	14.9333	5.5167	11.075	0.2833	0.2083		3.2609	19.9199	14.2933	18.3702	19.7003	14.804	27.178	25.901	22.8894	21.198	29.813	29.123	17.016	23.806	20.665	17.526	19.621
17.0787	1.4917	0	0.1333	1.4917	21.6333	8.1167	13.3333	24.633	4.75	0	15.317	25.383	10.817	5.7167	6.4917	0	13.0417	2.375	7.9417	1.775	0		3.3043	18.2099	12.9471	16.242	21.0545	16.162	27.558	27.192	22.8173	18.643	30.401	28.567	14.137	23.784	18.827	16.546	18.4742
17.3034	0.1333	0	0.0417	0.1333	10.6917	1.625	11.8833	13.1	10.8	0	25.517	12.983	2.383	7.9083	7.4917	0	6.6583	5.4083	1.775	7.9417	0		3.3478	15.0288	11.1378	13.9744	21.0577	14.979	25.966	25.745	23.0064	20.718	29.562	29.617	15.214	23.954	19.421	18.464	18.1647
17.5281	0	0	0.45	0.0417	8.35	0.1333	12.875	4.917	14.8333	0	25.333	2.6	0.217	5.6083	5.3	0.1	2.4833	7.3917	0.1417	11.075	0		3.3913	11.601	9.4455	13.5705	20.3814	13.058	23.947	24.064	22.0689	22.353	29.187	28.187	19.788	26.581	20.212	22.014	17.504
17.7528	0	0.1333	1.9917	0.45	10.8083	0	14.0583	10.833	12.65	0	12.967	0.433	0.217	1.2667	1.1917	1.1167	5.4083	5.3	0	7.9417	0		3.4348	11.234	10.4167	16.0929	19.3253	14.095	23.405	24.155	21.3317	22.444	30.565	25.179	24.298	29.669	20.323	22.704	20.0099
17.9775	0	1.4917	3.2833	1.9917	13.2833	0	13.9917	14.783	14.8	0	2.6	2.767	2.383	0.1167	0.1083	4.9917	7.3917	1.1917	0	1.775	0		3.4783	13.024	13.4615	21.0833	19.1362	17.071	24.938	26.447	22.1587	22.494	32.063	23.565	23.877	30.27	21.012	21.298	25.4663
18.2022	0	6.625	2.125	3.2833	10.9417	0	7.6667	10.6	25.4167	0	0.217	15.35	10.8	0.225	0	6.875	5.3	0.1083	0	0.1417	0		3.5217	14.2821	15.3942	26.1907	19.0337	18.519	26.45	28.038	25.1795	24.389	32.222	23.056	20.518	27.933	23.363	21.187	27.4504
18.427	0	9.225	1.9417	2.1167	9.7	0	1.5833	2.383	25.5	0	0	35.967	17.217	2.4083	0.1083	4.9917	1.1917	0.1	0	0	0		3.5652	15.4968	16.8237	25.9872	17.9119	18.253	27.982	27.5	26.1763	26.286	32.956	25.135	19.903	24.355	26.577	21.738	25.5873
18.6517	0	6.625	6.6667	1.925	11.0167	0.1333	0.1333	0.217	13.6	0	0	39.983	22.95	10.6417	1.1917	1.1167	0.1083	1.1167	0	0	0		3.6087	16.9487	18.4295	22.5705	17.4487	18.798	29.587	26.266	23.6522	25.014	34.901	27.982	21.609	22.385	25.452	23.04	27.1687
18.8764	0	1.4917	9.225	6.6333	10.6417	1.4917	0	0	3.6	0	0.217	24.017	26.717	14.8083	5.3	0.1	0	4.9917	0	0.1417	0		3.6522	19.0801	21.242	23.2837	17.5256	19.234	27.913	26.269	22.2981	26.228	33.895	30.266	23.085	22.216	21.806	25.458	27.494
19.1011	0	0.2333	6.625	9.175	9.6583	6.625	0	0	0.8333	0	2.383	9.55	24.967	10.6083	7.3917	0	0	6.9083	0	1.775	0		3.6957	19.3718	24.2228	24.7516	17.508	17.824	24.915	28.188	22.5032	29.369	32.02	30.542	23.875	25.343	20.264	26.669	24.6647
19.3258	0	1.625	1.725	6.5917	4.7917	9.225	0	0	0.15	0	10.6	21	12.833	2.475	5.3	0	0	5.35	0	8.0833	0		3.7391	16.6058	23.2821	23.8221	18.9599	16.285	26.46	29.731	22.9071	29.135	31.984	28.718	23.071	30.02	20.766	26.615	24.2698
19.5506	0	8.1167	3.0833	1.4833	11.3333	6.625	0	0	0.2333	0	14.783	28.533	2.583	1.3917	1.1917	0	0	2.7083	0	12.85	0		3.7826	16.226	20.6731	21.6843	19.1058	17.465	29.071	30.058	23.9824	29.669	33.365	27.133	20.629	29.768	21.758	28.179	25.494
19.7753	0	15.9667	13.3833	0.1333	24.4417	1.4917	0	0	2.3833	0	10.6	20.75	0.217	5.3	0.1083	0	0	2.7333	0	15.8833	0		3.8261	18.8654	18.6827	20.1987	16.2724	19.809	28.712	29.378	26.0577	29.96	33.681	27.617	19.171	29.196	21.062	29.667	27.6131
20	0	17.3333	19.9417	0	28.075	0.1333	0	0	10.8167	0	2.383	6.967	0	7.3917	0	0	0	1.5917	0	12.85	0.1667		3.8696	20.1859	17.4984	20.5192	15.3237	20.29	28.865	29.01	27.3718	24.563	31.879	27.708	21.234	32.016	22.597	29.345	27.9524
																							3.913	19.8221	16.2548	21.6651	16.7821	20.234	31.441	29.115	27.4151	19.885	31.798	27.966	26.31	31.833	25.575	31.149	26.8115
																							3.9565	20.9375	15.0593	21.4663	18.7452	22.787	32.609	27.883	24.274	22.462	34.119	30.367	29.119	29.107	25.375	32.819	27.4008
																							4	21.3237	15.4583	22.9744	21.3638	24.907	31.389	26.824	21.4535	27.224	35.863	33.827	29.03	26.71	23.558	30.312	27.4722
																							4.0435	20.3862	17.2756	25.3766	23.4551	24.946	32.383	28.236	23.5513	28.151	37.583	36.22	25.861	26.593	21.988	26.786	27.123
																							4.087	22.0096	17.4792	27.0256	21.5513	23.53	32.949	31.583	26.8446	27.935	38.067	36.552	22.079	28.752	20.47	23.702	27.877
																							4.1304	24.2516	15.6218	28.0962	19.9199	21.236	29.069	31.676	26.0545	30.411	34.976	34.907	21.76	29.595	19.214	23.389	30.4048
																							4.1739	23.1891	13.5032	26.5946	21.758	19.296	27.532	31.077	25.6314	32.935	31.871	34.236	23.724	28.264	20.22	26.456	31.377
																							4.2174	21.6346	14.3638	27.758	24.3365	19.604	31.058	32	27.4183	30.214	30.139	37.284	25.671	26.819	23.472	28.101	28.6508
																							4.2609	21.4567	18.4103	29.524	25.0929	20.965	29.5	31.966	28.1843	27.442	30.444	39.099	26.415	25.032	25.613	26.849	24.9821
																							4.3043	20.2051	22.0721	28.4071	25.8654	20.849	26.021	31.54	28.7708	29.49	29.702	34.998	26.591	25.167	25.236	25.94	23.3036
																							4.3478	20.5753	22.5881	24.5449	24.2596	22.348	26.205	34.165	28.117	33.06	27.825	27.246	25.784	27.813	22.411	25.012	25.0417
																							4.3913	20.8606	21.3542	21.141	20.2708	25.101	26.862	37.332	25.8782	34.776	30.254	22.825	24.651	30.163	21.038	25.274	27.8075
																							4.4348	20.016	20.399	21.8958	19.0625	25.534	28.221	35.535	24.2404	33.554	35.786	22.907	22.53	31.909	22.373	28.748	29.8393
																							4.4783	22.2981	20.6859	26.734	21.2708	24.976	30.208	33.716	23.8926	30.726	38.992	25.222	21.206	31.99	25.575	29.923	30.2956
																							4.5217	24.6346	23.3189	31.9583	24.8333	25.583	31.987	37.53	25.6635	28.131	37.651	28.288	24.323	33.486	29.782	29.502	30.4147
																							4.5652	24.7532	25.2708	32.7756	27.4247	25.928	33.29	39.103	28.5609	29.296	34.575	32.611	28.893	34.748	32.016	32.089	30.6885
																							4.6087	24.8606	25.5192	30.1715	25.9359	25.466	34.215	37.412	31.4215	32.347	31.365	35.014	29.942	34.345	31.444	37.931	30.0595
																							4.6522	26.9103	24.024	29.9487	22.774	26.05	34.247	38.37	33.0913	32.569	29.462	32.341	30.716	33.536	32.075	40.823	29.8869
																							4.6957	29.2708	21.7276	31.7324	23.6346	27.886	35.303	39.745	32.8574	32.3	30.639	31.413	35.492	34.49	32.69	38.603	32.2877
																							4.7391	28.4215	22.641	32.7131	27.0946	30.53	37.492	39.183	32.734	33.556	36.371	35.472	39.046	34.532	31.343	36.123	35.4722
																							4.7826	26.9856	25.891	32.7228	27.4952	29.886	36.747	39.2	32.2115	33.554	43.198	38	36.855	37.411	28.921	32.919	39.7897
																							4.8261	27.3253	27.524	31.3574	26.7532	25.526	33.51	41.155	29.8462	32.774	46.161	38.643	34.877	43.933	28.728	30.968	40.7361
																							4.8696	29.649	28.3109	30.9599	27.2244	22.03	34.766	42.29	28.9375	32.752	44.149	39.806	34.365	46.413	28.518	31.808	38.1528
																							4.913	31.6522	27.3878	31.0256	27.0272	23.558	40.248	41.582	28.6795	34.008	44.069	41.54	34.01	44.032	28.226	31.98	36.7004
																							4.9565	29.6571	25.8574	29.4423	25.1074	28.237	42.558	41.386	28.6619	36.046	49.073	39.925	32.994	40.433	29.21	33.04	34.9901
																							5	27.4872	24.9103	28.4215	23.25	32.165	42.341	37.13	29.4327	37.196	51.411	35.837	29.861	39.2	33.21	37.466	34.2798
																							5.0435	28.9792	24.6266	27.9247	22.9519	33.949	41.534	31.954	30.7308	38.387	48.407	35.946	29.036	42.012	37.175	41.123	36.3452
																							5.087	29.391	27.1763	29.0401	24.2292	32.564	40.272	34.981	30.1474	40.016	43.563	39.474	29.877	43.77	36.976	40.685	39.3254
																							5.1304	25.7131	29.8862	32.9263	26.3285	30.83	40.151	42.013	29.6538	40.621	39.476	40.387	27.629	44.607	35.5	39.024	43.1012
																							5.1739	24.4407	31.0705	33.6122	25.7147	31.785	39.91	44.074	33.0865	41.379	37.25	39.52	27.885	44.008	32.748	40.946	43.5774
																							5.2174	27.8462	32.3654	32.1314	25.1426	34.266	38.699	41.389	36.516	43.397	39.476	40.532	33.677	40.54	28.407	41.698	39.9643
																							5.2609	30.5897	31.8734	33.8285	24.6763	34.333	38.846	39.846	38.3413	43.556	43.714	39.813	40.361	39.665	27.607	38.786	36.5417
																							5.3043	29.6074	30.7228	35.8029	23.5337	33.519	38.271	42.128	37.7949	41.159	44.19	38.821	43.073	41.506	30.373	36.187	36.1607
																							5.3478	27.516	31.7228	36.5337	26.0577	34.208	39.76	45.082	34.726	39.268	46.655	41.938	40.085	41.05	35.599	36.637	37.9643
																							5.3913	27.2115	32.5128	37.8782	30.2276	34.272	41.05	44.938	32.9663	37.442	52.202	45.284	36.298	39.571	41.96	38.73	39.6865
																							5.4348	27.8446	31.7019	36.9856	31.5256	36.127	40.083	44.127	34.8782	35.31	52.891	47.671	33.859	40.058	44.27	41.343	43.0417
																							5.4783	26.4679	32.5673	35.4952	32.5337	38.389	41.769	43.438	37.8237	34.095	52.55	49.026	34.335	41.958	43.163	41.069	46.1845
																							5.5217	26.7019	34.7981	37.7708	35.9631	37.771	43.337	43.516	39.9119	32.29	55.913	47.546	38.139	45.042	40.742	39.861	46.0139
																							5.5652	30.3125	34.7596	43.2772	34.6346	34.7	43.753	45.535	40.2708	33.903	58.839	45.591	42.925	44.98	36.413	43.79	43.4821
																							5.6087	33.2837	35.4776	48.5785	29.8974	32.599	44.587	48.228	36.5545	37.72	62.52	45.002	45.863	40.433	35.694	47.137	41.1786
																							5.6522	33.8013	36.1843	51.4359	27.4263	34.692	44.096	49.99	35.3301	39.683	63.808	45.867	45.089	42.2	39.284	44.873	41.5575
																							5.6957	34.4487	34.5449	51.5705	28.8253	35.901	43.593	51.002	39.992	41.74	59.101	51.03	41.835	49.599	40.881	42.232	45.2202
																							5.7391	34.2837	35.024	47.6394	33.0577	35.901	43.473	52.329	44.7708	43.851	51.776	53.192	39.51	52.988	37.381	40.512	50.5536
																							5.7826	34.0369	37.7099	45.4151	35.859	38.131	45.067	53.915	44.9872	44.99	48.183	46.653	40.738	51.901	34.377	39.315	53.1508
																							5.8261	36.0192	38.1234	47.4407	34.6763	38.175	46.885	52.657	42.2644	48.651	48.183	43.692	41.29	50.097	36.859	40.688	47.8294
																							5.8696	37.5256	36.5705	49.3013	34.3718	36.845	48.976	51.311	40.4952	55.609	48.413	49.109	41.274	47.319	41.232	44.435	41.5853
																							5.913	38.4231	37.1859	50.3397	33.9728	35.385	52.098	50.946	38.9808	55.508	48.262	51.702	44.246	47.571	41.762	46.437	42.3552
																							5.9565	41.8558	39.6875	52.0865	30.633	32.803	52.936	49.157	41.9231	52.829	49.79	50.972	50.246	54.232	38.933	45.478	46.748
																							6	44.7356	39.9615	52.891	28.5865	32.256	51.513	47.276	50.9343	55.665	53.907	55.5	49.732	61.885	39.627	47.732	49.2817
																							6.0435	42.7708	39.0865	50.8542	30.2885	35.957	49.362	49.051	54.6538	57.544	55.429	61.183	47.284	59.504	44.99	52.175	49.0456
																							6.087	39.1715	40.2115	46.7179	33.7724	39.907	50.628	52.375	49.5529	53.56	53.605	60.812	51.482	51.312	49.438	54.722	50.0853
																							6.1304	38.5337	39.9279	47.3061	36.5208	39.176	55.184	53.545	44.6843	48.167	52.827	55.331	57.381	48.829	50.69	55.27	52.9603
																							6.1739	39.2196	38.0561	54.0417	36.7917	38.542	56.679	51.58	43.0785	46.149	55.371	50.911	58.952	51.23	50.393	53.532	52.4563
																							6.2174	39.7837	36.9487	59.2917	36.2821	42.955	56.728	51.452	43.2724	46.403	58.03	53.089	54.31	51.127	49.502	54.804	46.0794
																							6.2609	41.8365	38.1442	58.0673	36.4535	49.808	56.721	54.138	43.5865	47.304	57.593	57.145	47.621	52.619	49.913	55.573	41.873
																							6.3043	44.8173	41.6699	52.7035	36.0689	51.603	56.351	56.111	44.3093	49.177	58.958	57.149	47.145	59.062	49.536	53.79	44.4008
																							6.3478	47.1298	44.5192	51.0817	34.6619	47.279	59.146	60.292	46.8173	51.984	60.286	55.74	51.083	64.361	51.002	51.754	46.631
																							6.3913	47.2965	47.524	53.5913	36.0449	44.88	62.162	63.196	46.859	51.649	58.724	59.889	52.468	66.76	56.123	51.048	48.1468
																							6.4348	46.3542	50.5657	56.1843	38.4071	44.75	61.138	62.28	42.3686	47.911	59.397	65.024	54.448	64.472	55.853	51.948	53.5655
																							6.4783	48.6314	48.8622	56.9103	39.8894	47.444	60.979	59.263	40.1907	47.679	65.26	63.927	60.766	61.823	55.377	49.716	58.7361
																							6.5217	51.8429	45.9071	56.8862	43.7933	52.221	60.421	57.928	40.7708	51.996	69.96	63.268	70.687	63.395	55.883	48.127	61.0317
																							6.5652	50.6859	45.2484	58.1026	46.5962	54.856	61.258	58.752	41.9728	56.734	72.077	68.532	78.381	64.494	54.49	50.556	60.3532
																							6.6087	46.3029	47.6683	60.0673	47.0417	54.979	64.896	59.093	45.0817	60.657	74.73	70.72	77.264	64.101	55.855	52.643	56.1587
																							6.6522	42.766	51.3045	58.4776	47.2179	55.739	66.098	60.407	48.2404	64.544	72.863	66.502	74.286	67.171	60.306	54.002	56.2063
																							6.6957	43.6699	51.4054	56.508	46.1907	57.893	66.683	64.88	49.5657	65.331	70.284	61.683	70.175	72.355	61.613	58.302	61.9405
																							6.7391	46.4904	50.6378	58.1218	45.3638	58.513	68.505	68.918	49.8221	65.419	70.808	61.188	61.492	73.639	58.522	65.298	66.7064
																							6.7826	47.0337	50.6571	58.6795	46.5609	58.652	68.516	71.566	51.4215	60.954	70.653	63.369	56.544	73.736	57.756	69.103	67.2401
																							6.8261	48.0817	50.8478	60.0545	47.0641	58.587	69.178	73.407	53.125	53.248	71.222	65.317	55.478	77.31	59.389	65.796	66.2917
																							6.8696	51.4551	49.1971	62.75	46.9519	56.625	68.062	73.147	53.7003	55.554	74.427	66.895	56.427	79.734	58.891	62.808	64.7044
																							6.913	51.5433	47.3189	67.3926	44.2853	52.946	64.798	70.397	54.1603	65.31	77.099	64.99	62.355	75.224	58.327	58.994	60.5417
																							6.9565	49.0144	50.3413	67.7949	43.0272	49.675	66.551	67.611	58.9375	69.712	75.927	65.179	68.438	70.034	59.962	55.075	59.4067
																							7	52.2003	55.2804	62.3766	45.3846	49.47	70.62	64.821	64.3189	65.105	71.49	72.702	71.887	72.046	61.813	56.964	61.1726
																							7.0435	58.6619	59.1699	59.2612	47.8942	51.785	68.17	63.306	61.8766	60.877	70.405	82.077	73.01	77.262	62.589	61.111	64.3968
																							7.087	61.3205	61.4744	61.9006	50.5946	56.425	65.614	65.064	54.4888	62.776	74.272	82.831	71.155	77.813	65.823	62.895	69.0198
																							7.1304	60.7917	62.0465	65.883	52.9952	59.402	68.804	69.154	51.7484	66.972	75.905	75.339	66.188	75.895	72.827	64.26	76.875
																							7.1739	61.4006	60.6571	63.8574	55.6987	61.21	71.41	72.498	52.5048	67.363	77.954	72.534	63.22	80.014	79.581	67.909	84.6071
																							7.2174	61.9615	60.226	57.8734	55.117	62.327	71.486	77.63	51.1538	66.329	84.04	75.641	67.246	84.357	76.752	71.087	81.7798
																							7.2609	58.3381	62.5721	61.2019	50.2003	61.865	75.353	84.131	48.4551	70.635	87.581	76.379	73.139	86.873	69.514	73.669	73.2659
																							7.3043	53.8478	63.8333	71.1266	50.3846	62.043	76.407	85.455	48.6538	77.05	88.236	73.448	77.032	89.026	68.002	74.536	71.369
																							7.3478	52.6891	61.9663	76.5016	57.0593	65.982	73.925	83.643	52.5	75.01	92.442	75.488	78.234	87.544	69.345	74.835	73.377
																							7.3913	54.2436	60.3446	79.9888	60.1987	72.075	73.934	81.466	57.0465	70.304	97.058	81.442	81.47	83.762	68.038	76.956	70.8294
																							7.4348	57.8349	62.6234	78.8622	59.1955	73.585	73.593	81.538	56.9647	73.847	99.948	80.462	83.034	80.325	68.153	79.373	70.7103
																							7.4783	62.3269	65.9519	74.7628	58.0801	73.721	76.056	78.793	55.2564	75.579	97.163	74.075	83.808	78.754	71.925	81.996	74.7163
																							7.5217	67.0288	65.8077	73.008	57.2644	75.692	82.101	74.12	57.3798	70.829	91.746	74.663	85.409	81.282	72.69	81.355	74.7024
																							7.5652	70.3894	63.6026	72.7516	58.9792	74.636	83.25	76.772	62.2917	68.617	90.27	82.54	83.639	89.067	71.028	80.27	71.4841
																							7.6087	70.1619	61.4792	75.2099	60.2949	71.688	81.601	85.779	64.7885	69.71	92.621	88.032	80.49	91.813	68.004	78.964	69.1389
																							7.6522	70.6202	59.4167	76.2356	58.6234	72.982	83.306	90.306	65.5801	74.929	92.819	86.258	81.458	88.581	67.937	78.675	71.6706
																							7.6957	72.3846	59.9071	76.3542	56.3237	72.316	81.944	86.946	65.867	77.536	89.738	80.341	87.296	87.808	70.004	81.631	73
																							7.7391	69.2179	60.3558	76.5946	56.9327	69.369	79.176	84.47	63.625	77.575	93.256	76.938	87.873	91.825	71.851	84.2	70.0198
																							7.7826	61.4311	59.0401	75.3462	58.9071	71.165	82.912	84.72	64.3317	78.556	97.8	78.74	84.216	93.506	73.536	88.147	67.1984
																							7.8261	57.492	61.8974	72.5946	59.3702	73.636	88.979	85.003	65.2612	79.571	93.49	78.847	82.732	93.482	71.948	91.716	66.8135
																							7.8696	61.0801	66.4487	71.4135	57.899	73.561	90.154	83.998	62.5385	81.859	90.885	80.522	83.204	94.746	65.482	88.272	68.8314
																							7.913	67.3622	66.5064	72.3157	56.6683	77.812	91.487	81.716	64.4151	84.589	97.552	86.643	85.26	96.248	63.22	84.159	69.7024
																							7.9565	72.6795	65.4423	75.7612	56.8269	80.862	92.354	80.787	72.226	84.752	103.685	90.19	89.937	93.724	64.131	80.835	72.2202
																							8	75.9295	67.4856	78.6058	59.8045	79.593	92.362	84.325	78.3381	83.651	105.367	87.522	92.764	90.278	63.466	81.387	77.0933
																							8.0435	76.2901	70.3942	81.5721	63.8109	78.037	91.103	92.598	80.2708	81.837	104.798	83.589	90.119	89.121	65.607	82.617	78.9167
																							8.087	74.8862	71.9054	82.8574	66.1426	76.34	89.42	97.843	79.6394	84.339	104.411	81.859	88.659	89.506	72.708	85.452	79.127
																							8.1304	73.2099	72.1474	81.3221	70.4375	71.311	86.819	97.149	78.133	89.944	103.05	79.944	92.284	92.645	74.442	86.839	78.5556
																							8.1739	73.0449	70.5	82.6458	74.5128	70.824	83.389	95.732	76.0417	97.399	104.938	79.853	92.385	93.687	71.363	85.321	78.7738
																							8.2174	70.8077	71.9054	88.6202	73.2917	74.566	84.216	92.446	72.4311	103.938	108.179	81.365	94.956	93.288	74.589	82.538	82.7619
																							8.2609	68.6875	75.5561	94.4984	69.5769	78.915	87.276	89.405	73.1042	100.931	107.321	83.075	97.667	96.81	78.784	76.845	85.1349
																							8.3043	69.4808	75.4728	94.7228	67.9071	84.167	89.671	90.901	74.9103	94.351	107.095	84.899	102.758	103.494	79.538	72.593	86.1686
																							8.3478	73.2997	71.3349	89.1138	66.5962	89.848	91.513	94.059	74.5449	94.014	107.413	85.321	106.044	109.256	79.415	73.468	90.8016
																							8.3913	72.3942	71.3013	86.4071	64.3397	96.42	91.058	97.111	76.5304	91.101	108.173	85.944	104.46	109.397	81.548	80.546	91.9603
																							8.4348	67.2196	74.4984	87.0176	66.5	97.482	95.13	96.846	78.3125	86.885	109.687	85.593	101.353	106.117	83.139	86.827	88.5575
																							8.4783	67.5689	78.4583	86.6202	69.4776	89.753	101.814	97.075	75.2356	92.593	109.19	86.198	102.188	106.738	80.147	89.353	90.5238
																							8.5217	75.5865	82.2099	89.2067	70.7196	83.788	102.21	101.266	72.601	100.298	104.464	90.262	106.093	105.212	81.563	94.857	91.4246
																							8.5652	78.8606	82.8734	92.8942	72.9744	86.058	96.309	102.593	72.6939	100.014	102.589	95.234	108.563	105.607	85.123	100.036	81.7401
																							8.6087	72.5064	81.3029	93.9423	76.6458	89.84	92.312	99.224	75.3926	96.081	108.117	102.018	108.204	110.433	88.282	99.383	77
																							8.6522	68.4471	81.1699	90.9599	79.0096	88.72	95.364	95.513	78.891	94.762	110.161	106.909	110.569	113.04	88.506	95.714	82.3968
																							8.6957	72.3798	82.4311	85.1699	77.601	84.846	102.284	92.462	81.0962	100.429	105.577	108.938	112.048	108.607	86.276	94.726	84.1567
																							8.7391	76.3333	81.1426	83.9968	75.4583	85.96	110.365	94.439	80.1218	106.498	106.923	110.502	107.141	105.381	85.554	95.274	82.9583
																							8.7826	75.9856	83.7196	88.7532	77.149	90.074	112.617	99.524	77.0176	104.69	111.978	109.663	105.248	106.881	86.496	95.694	86.1389
																							8.8261	75.2516	85.7756	96.008	77.2676	89.423	108.628	104.526	76.7067	96.032	113.855	107.28	107.772	109.675	87.121	98.385	92.9683
																							8.8696	75.0801	83.6907	98.7196	75.2804	88.623	105.59	107.348	80.5016	93.831	115.94	105.917	105.093	108.008	87.399	97.881	96.2083
																							8.913	76.2404	81.5481	94.5962	76.4728	92.904	106.699	106.51	79.3269	98.901	117.972	103.53	98.845	104.833	90.76	92.054	92.2619
																							8.9565	84.1747	82.8638	94.7388	80.0449	97.617	108.497	106.064	76.1426	97.573	115.5	97.028	96.427	107.829	97.966	88.786	89.2044
																							9	92.5769	86.1154	98.0641	80.3718	98.353	107.263	108.218	76.2131	92.317	112.958	92.381	102.288	114.292	102.244	87.129	93.2262
																							9.0435	95.7596	86.3942	96.3958	81.1538	96.064	103.359	108.191	79.117	88.99	117.645	94.923	107.246	115.998	100.75	88.73	96.9603
																							9.087	96.2853	83.508	93.234	83.4728	94.345	104.724	105.159	85.3494	86.105	128.363	100.097	108.054	115.903	97.972	96.05	96.2242
																							9.1304	94.5737	82.9183	95.7516	82.9487	96.147	103.463	104.213	91.1122	84.869	132.663	101.188	111.105	112.01	97.913	106.266	93.9206
																							9.1739	89.6571	86.359	99.4503	79.274	98.91	101.756	109.308	89.6779	89.552	130.617	103.058	114.23	106.601	100.284	112.163	91.4484
																							9.2174	86.3958	86.1747	99.891	79.3349	97.45	110.646	111.881	86.2516	96.669	128.546	106.319	112.222	107.75	97.843	110.188	92.9643
																							9.2609	88.4792	82.3526	98.9631	80.6635	91.037	117.558	109.183	84.0609	99.038	125.139	107.093	110.167	111.417	88.268	108.708	94.5833
																							9.3043	90.2436	82.7083	99.9968	78.1442	87.747	113.941	105.136	84.3654	97.619	118.871	106.833	105.611	114.312	87.147	105.248	93.3651
																							9.3478	90.375	82.7596	102.631	77.6154	89.481	106.152	100.732	85.2788	94.494	119.274	104.149	106.52	119.026	100.155	101.077	92.256
																							9.3913	93.133	81.1779	100.885	81.0032	94.138	100.12	100.341	84.2179	90.026	125.012	101.897	115.966	123.087	111.361	103.071	94.4167
																							9.4348	96.6587	81.258	95.7436	82.7949	97.747	103.325	102.277	85.3606	94.018	124.389	100.905	119.851	121.087	110.379	102.014	94.9901
																							9.4783	93.6779	83.0288	93.0128	78.4183	98.03	107.247	103.24	90.9087	100.865	119.869	103.623	115.627	116.589	105.224	100.185	91.9841
																							9.5217	90.7436	87.133	95.0417	74.8205	97.526	108.22	106.018	92.3798	104.042	114.994	102.361	108.702	114.55	103.063	104.986	88.873
																							9.5652	88.4071	88.0048	99.9087	76.9792	94.787	111.721	107.71	84.8974	107.137	115.563	100.774	106.698	115.31	94.907	109.794	88.625
																							9.6087	87.2388	83.9375	102.082	79.383	93.968	114.87	111.716	75.2212	110.827	121.448	96.333	110.149	119.508	88.629	109.317	90.2837
																							9.6522	93.4535	82.6442	99.1619	75.7532	102.213	114.952	115.075	75.1426	110.704	127.437	91.351	111.855	122.216	89.383	106.746	93.9583
																							9.6957	98.9551	84.9776	97.2452	73.4471	112.337	120.054	113.431	84.7869	106.111	129.415	95.651	111.302	121.893	91.153	107.26	97.1766
																							9.7391	97.4968	84.7869	95.8157	74.7869	110.154	126.123	112.497	90.4247	105.938	122.669	103.498	106.933	118.129	94.071	111.984	100.702
																							9.7826	95.9663	84.1218	93.992	81.8478	96.221	118.841	113.478	87.516	111.47	116.72	105.325	107.879	106.421	100.339	117.395	103.538
																							9.8261	97.2997	85.992	94.508	89.5689	87.462	110.011	112.034	83.867	117.97	115.27	104.028	116.038	100.919	105.756	118.319	102.794
																							9.8696	96.4183	89.6587	96.5962	88.6859	95.186	111.183	107.2	81.2276	119.05	113.917	103.609	119.304	106.034	104.558	112.484	101.456
																							9.913	92.8494	91.5144	96.1907	85.008	105.106	111.67	103.348	80.4423	117.3	116.619	105.183	115.681	112.359	99.569	106.587	99.3314
																							9.9565	89.4311	87.3606	92.0801	81.101	103.798	114.803	101.958	80.9054	115.51	121.542	107.157	112.288	113.28	99.018	108.776	96.6131
																							10	88.4952	80.6763	90.5465	76.5593	98.441	119.946	101.431	81.8974	111.766	123.645	106.351	114.44	109.853	101.302	109.238	94.256
																							10.0435	90.9888	78.1394	95.0497	77.5785	98.197	120.306	100.062	82.3205	104.81	127.776	105.468	119.113	110.623	103.06	103.448	95.4067
																							10.087	94.5465	81.4231	98.7035	81.9295	100.95	116.949	104.481	82.9503	100.704	128.06	100.089	120.819	115.294	103.869	105.234	95.371
																							10.1304	94.2163	85.1923	97.0208	87.6891	101.399	112.984	110.095	85.383	102.722	124.149	97.065	115.869	113.546	104.659	108.621	95.7341
																							10.1739	89.3109	85.8029	95.4968	95.0208	101.942	109.829	109.901	89.1955	105.228	126.927	99.272	109.804	109.401	102.355	110.216	96.4087
																							10.2174	91.992	84.7468	94.9439	97.5016	101.159	109.798	105.09	90.2756	107.792	127.889	100.738	108.869	111.659	97.613	113.375	96.4821
																							10.2609	100.425	87.3766	94.3013	91.3686	95.152	108.979	103.809	84.8974	109.651	121.994	98.135	111.474	117.141	97.859	117.808	96.0933
																							10.3043	100.264	89.2901	96.1506	82.2532	89.208	105.889	110.244	81.6074	108.506	115.397	98.155	116.073	118.206	103.044	119.788	95.0655
																							10.3478	92.6394	88.9022	99.6587	76.4006	87.168	105.981	115.412	80.6106	105.349	119.173	100.897	121.343	114.629	99.101	112.802	93.8552
																							10.3913	93.5978	89.8734	99.8285	77.1266	90.788	105.611	116.535	80.4391	100.879	125.619	100.97	126.359	107.474	89.851	104.998	91.6448
																							10.4348	99.0128	89.5769	95.3542	80.0272	94.981	104.537	116.325	81.8269	97.282	122.627	100.81	124.419	105.861	89.036	107.2	90.6548
																							10.4783	94.7821	85.5609	92.9199	78.8846	96.272	105.312	112.048	83.1154	96.887	121.383	103.764	121.46	108.675	91.403	108.623	95.1746
																							10.5217	93.5401	83.4247	95.0737	80.9744	94.853	108.062	109.245	84.0016	98.915	122.76	103.97	118.169	113.778	90.944	106.3	96.6012
																							10.5652	99.3606	83.4679	94.4327	90.0369	92.05	114.732	109.593	87.2676	96.903	122.944	101.792	114.31	111.278	90.925	108.508	94.9861
																							10.6087	101.365	87.1795	92.1875	95.742	93.361	118.042	108.412	91.6442	94.071	123.687	103.613	110.994	107.766	94.996	107.103	95.5218
																							10.6522	98.5369	90.5401	92.399	90.8926	94.864	119.588	108.976	92.2388	98.181	123.19	109.812	111.911	108.524	100.847	102.095	93.9663
																							10.6957	93.2019	88.1378	96.2356	86.1843	90.817	119.261	106.186	91.9936	104.23	123.788	115.429	117.474	109.433	101.754	100.085	92.9385
																							10.7391	88.6282	85.2163	100.24	86.9247	87.013	114.513	99.521	91.9167	107.2	119.607	111.778	116.125	107.514	97.948	101.435	90.6825
																							10.7826	85.8942	84.2676	99.4375	84.9487	93.066	111.421	98.365	89.9183	106.464	112.133	105.887	105.016	102.079	92.942	105.817	88.5099
																							10.8261	84.2003	81.9599	95.6106	80.3494	100.511	113.788	101.042	87.5032	104.837	111.185	98.016	99.478	95.065	91.3	106.665	88.6091
																							10.8696	84.5833	76.4519	93.8542	78.4343	99.316	119.777	101.046	85.3077	104.726	112.78	90.448	105.605	95.635	89.28	102.673	91.7381
																							10.913	89.3702	69.3478	95.6747	76.7196	94.426	121.16	103.138	79.1362	105.645	115.397	88.05	114.885	103.611	86.55	98.627	93.6488
																							10.9565	94.5433	70.984	92.6587	78.3333	94.139	116.465	105.54	75.1106	106.931	116.26	91.456	121.933	107.097	85.873	94.526	90.2321
																							11	97.3013	78.8397	92.7901	83.0657	95.562	114.2	107.042	75.5513	104.062	115.222	100.869	122.776	104.536	86.194	91.794	89.7698
																							11.0435	97.8926	84.1667	97.2099	85.7228	96.034	116.018	105.426	77.5689	94.25	116.387	104.806	118.679	103.786	87.865	92.109	94.1647
																							11.087	94.9567	86.6378	97.1122	86.4776	100.149	117.579	101.019	79.1378	88.562	114.185	102.923	112.937	103.272	94.395	92.962	96.2698
																							11.1304	89.0353	83.7596	96.0962	84.0705	101.726	114.191	100.442	82.641	90.262	111.23	99.625	105.853	101.659	96.661	92.151	94.3651
																							11.1739	87.7179	81.0946	94.1474	81.7003	97.393	103.966	101.78	90.0529	92.119	112.762	96.375	101.804	103.756	89.377	89.812	93.3274
																							11.2174	88.6362	79.5	96.4471	78.016	94.208	97.204	99.63	93.6731	93.978	113.538	97.546	103.738	107.125	84.371	93.177	91.1528
																							11.2609	85.4391	77.0529	95.0016	74.851	94.579	98.877	93.264	87.2276	97.145	116.609	100.925	102.776	108.988	84.258	97.44	86.4484
																							11.3043	85.7901	76.4968	88.383	73.7067	95.359	97.133	92.394	79.2244	96.01	115.103	107.085	95.98	113.062	82.746	97.831	88.3591
																							11.3478	91.2131	76.1715	83.2708	70.5673	98.923	92.516	98.13	77.0337	91.911	114.262	113.188	89.232	116.387	85.788	101.929	93.0099
																							11.3913	92.0112	77.5337	82.4824	70.7644	100.678	90.167	100.359	75.5769	90.623	123.143	105.571	86.55	114.208	95.619	101.046	88.5198
																							11.4348	92.4295	76.8013	85.5625	74.1474	95.54	90.438	99.159	70.5545	94.401	127.706	96.012	91.899	108.429	102.234	95.077	77.9524
																							11.4783	93.976	73.2276	89.8093	73.5337	88.223	93.585	98.665	70.1042	99.308	121.879	95.716	102.905	103.282	96.788	91.944	72.9583
																							11.5217	94.3061	74.3109	91.0994	74.0401	83.962	97.215	99.707	77.7772	99.131	113.25	98.71	109.833	101.034	88.234	95.79	75.756
																							11.5652	95.0304	78.0256	88.9663	73.7628	85.429	95.25	100.263	81.6186	95.857	107.635	101.375	109.565	98.617	83.698	98.615	77.4841
																							11.6087	92.7083	81.2115	82.4696	73.4311	90.165	91.17	94.772	80.2436	96.22	106.385	97.51	108.337	99.881	81.649	93.036	70.4226
																							11.6522	85.7949	84.2756	75.2933	76.8189	93.909	88.117	92.8	83.3766	94.532	105.425	94.425	108.911	98.514	80.175	88.143	66.5
																							11.6957	83.024	85.0641	75.1394	78.7356	94.327	91.072	95.478	88.4279	92.127	102.321	95.855	109.181	94.151	81.208	87.036	70.1627
																							11.7391	85.0417	81.9006	81.976	77.7083	88.518	98.723	98.059	89.5641	96.611	104.006	95.464	105.347	96.266	85.722	90.75	72.9405
																							11.7826	83.4151	76.4167	86.9647	74.7853	84.655	104.603	99.088	87.8381	102.986	108.931	93.399	98.389	98.613	86.837	94.123	72.8611
																							11.8261	80.5272	72.4022	86.1715	73.0016	85.216	102.643	94.665	80.3237	100.034	112.19	92.282	95.683	93.23	82.647	90.014	77.3671
																							11.8696	83.3381	71.2099	83.0689	73.5913	86.056	96.226	92.688	70.3686	94.367	112.627	91.972	98.619	87.647	76.954	84.855	82.2659
																							11.913	85.6731	70.7228	81.5929	73.9038	87.2	93.963	95.149	66.8301	95.357	103.919	91.242	98.274	90.946	73.706	84.367	82.2956
																							11.9565	86.4535	69.3301	80.1298	71.6571	88.189	92.907	96.968	69.9375	96.155	92.252	86.671	98.3	93.321	75.746	87.022	78.5
																							12	89.2083	66.851	78.1651	68.0353	89.027	92.375	96.587	75.6522	95.381	88.577	86.387	100.817	89.891	76.373	91.276	76.2798
																							12.0435	87.6506	66.0817	76.7821	65.9696	88.723	94.577	95.76	79.9647	92.315	93.389	89.78	100.034	84.383	75.544	90.784	73.6567
																							12.087	80.891	69.1458	76.9952	65.3574	83.478	95.05	92	76.7516	88.841	101.383	90.333	94.913	84.554	73.903	84.063	73.9742
																							12.1304	77.3429	73.1571	80.7019	64.3622	82.534	93.013	86.918	70.4551	86.137	105.877	89.877	90.319	87.488	73.296	81.337	76.2877
																							12.1739	72.6138	72.0192	81.2372	64.8558	87.926	95.178	84.072	67.6426	79.49	106.405	89.758	89.621	89.321	74.813	83.77	77.2361
																							12.2174	70.891	67.7949	74.9856	62.8718	90.117	94.069	84.043	67.6202	72.603	104.208	86.369	87.538	89.46	74.77	87.383	76.5575
																							12.2609	75.9022	64.3542	71.6442	60.2885	85.776	88.788	82.269	67.0721	69.563	101.819	85.534	81.306	85.452	73.147	88.294	80.0873
																							12.3043	78.1635	61.7244	76.4712	61.0593	78.923	84.768	82.707	68.4359	73.063	100.69	88.599	77.98	78.786	70.937	84.194	83.9226
																							12.3478	75.0321	60.9856	79.2917	62.508	76.221	84.651	86.796	70.7788	80.577	104.246	91.202	81.95	78.512	68.825	78.266	80.9484
																							12.3913	72.5609	61.5817	77.274	64.7228	78.131	88.367	85.587	73.3173	81.313	107.236	91.964	86.625	85.998	69.288	73.248	77.0556
																							12.4348	70.1442	62.3718	75.1474	64.6891	79.046	89.064	78.78	73.8317	80.056	101.45	91.183	85.377	86.859	69.772	70.506	76.9325
																							12.4783	66.0545	61.2228	74.9503	60.4327	79.63	89.162	74.643	72.0369	81.177	97.063	88.458	82.883	81.28	70.478	71.649	78.1825
																							12.5217	62.2548	60.3365	73.6154	57.0817	81.255	87.511	75.854	71.9327	82.944	100.438	84.004	88.421	76.911	73.232	75.927	77.4365
																							12.5652	62.5417	62.0609	73.351	62.101	80.42	84.41	82.535	71.5625	87.113	101.052	77.75	95.387	75.198	76.454	78.76	74.8155
																							12.6087	66.3189	62.4744	73.7212	65.4968	79.385	81.513	91.288	69.7756	84.954	95.486	73.895	95.306	76.575	74.512	73.282	69.6706
																							12.6522	67.899	60.3045	68.5304	60.1747	77.494	81.189	91.277	67.4407	78.96	93.76	77.034	87.401	77.95	72.984	65.554	65.1706
																							12.6957	67.508	59.0529	65.4647	52.4776	75.921	81.615	87.764	67.1218	80.226	95.72	85.679	78.96	76.754	74.593	64.738	66.6964
																							12.7391	67.492	58.3814	68.6218	48.4824	78.151	79.045	84.572	67.2788	83.974	97.296	90.669	80.514	75.28	74.135	64.685	68.0774
																							12.7826	65.5449	57.226	67.9038	50.8622	79.346	76.006	83.42	65.1058	83.833	94.466	84.631	88.56	73.058	71.482	66.772	66.4623
																							12.8261	61.0288	56.9647	63.7917	56.4567	73.561	75.287	82.205	61.3446	79.78	89.153	77.577	82.375	71.984	66.573	70.341	66.0337
																							12.8696	61.2933	56.8141	61.5833	61.6266	67.444	74.393	78.216	59.4199	73.782	88.683	76.171	71.579	73.96	61.018	70.423	67.5714
																							12.913	66.3718	56.6538	61.1827	62.5304	68.566	74.311	74.641	61.2244	68.766	87.708	75.244	70.389	74.569	58.927	70.472	69.0893
																							12.9565	68.9311	55.7484	60.7163	58.3494	71.665	73.652	74.279	63.1362	69.02	88.29	74.867	71.018	71.47	64.012	70.262	68.2262
																							13	65.0096	51.8862	57.8974	54.1522	71.096	70.42	76.421	65.0849	67.534	92.194	73.877	70.308	67.841	68.996	64.083	61.8452
																							13.0435	58.766	50.2837	59.351	53.1074	66.655	70.998	78.381	63.8654	60.665	89.768	68.861	69.69	65.411	69.639	59.603	60.3353
																							13.087	55.1154	53.1939	64.1154	52.516	60.949	73.474	78.338	59.9744	60.702	83.427	65.647	66.24	68.034	68.202	62.302	62.498
																							13.1304	57.6795	58.0272	64.6875	52.391	59.127	72.029	78.022	58.0946	67.831	80.169	66.736	64.464	72.841	66.292	67.198	61.5734
																							13.1739	62.5513	59.1058	62.0497	53.6058	60.534	73.527	79.575	58.9888	72.063	76.748	69.288	65.663	74.296	66.726	70.956	58.8611
																							13.2174	63.5096	56.7917	61.8766	52.7564	60.141	72.679	77.864	58.899	65.841	74.427	66.145	70.881	73.315	67	69.438	57.0179
																							13.2609	58.4519	53.8061	63.9615	51.5288	62.208	66.962	71.901	57.2388	60.716	73.331	60.359	73.915	69.744	63.609	64.177	58.8869
																							13.3043	51.9744	54.1218	64.0369	51.6474	64.881	63.029	68.583	56.899	64.177	75.615	56.71	67.365	67.927	57.444	61.05	61.4306
																							13.3478	48.8157	55.4583	58.4583	52.3077	62.377	61.388	69.022	55.2484	64.177	79.492	56.155	63.99	68.419	53.31	60.218	61.9841
																							13.3913	48.641	53.4952	51.0497	53.2628	58.127	64.699	70.718	51.9904	58.369	77.992	55.464	64.516	67.933	53.315	57.609	59.0675
																							13.4348	48.6442	49.9744	51.2917	53.7965	57.587	68.312	73.973	49.7452	57.879	74.633	53.242	60.583	64.046	57.185	55.919	56.0615
																							13.4783	47.3942	46.5721	58.9519	50.7853	56.188	66.752	77.67	49.899	59.565	73.802	55.526	54.431	57.954	59.748	56.012	54.0298
																							13.5217	47.4984	45.4247	62.9487	43.3365	53.849	67.904	72.425	52.4984	59.31	76.597	56.312	52.633	54.772	58.998	55.863	49.1111
																							13.5652	49.5417	45.6362	56.7035	36.9391	53.825	70.588	61.736	53.9792	57.012	75.264	52.313	54.435	56.772	59.595	57.931	44.9286
																							13.6087	48.9519	46.8109	50.1891	35.0337	55.75	70.218	58.048	53.4503	55.155	66.595	50.306	56.048	61.819	62.377	58.994	43.9306
																							13.6522	48.6955	47.5224	48.3045	37.8221	58.526	67.006	60.587	54.3574	55.76	63.276	49.502	56.556	65.458	59.151	59.756	46.3591
																							13.6957	50.1651	44.4327	46.1138	43.1202	60.349	62.603	62.069	55.2244	55.748	68.722	50.31	58.419	65.482	52.833	59.081	50.2956
																							13.7391	49.9519	41.0288	43.9119	45.5865	58.215	63.812	60.21	53.0529	54.036	69.683	55.688	63.05	64.903	51.238	54.188	50.7817
																							13.7826	48.0817	41.7821	43.4215	44.2196	54.705	65.359	58.982	51.4872	52.389	65.573	61.986	65.425	66.143	51.698	49.962	47.7183
																							13.8261	48.6603	43.3109	43.7179	41.4103	56.005	63.304	62.301	52.7147	49.069	63.577	64.919	64.427	64.79	50.966	49.171	46.6885
																							13.8696	48.5497	41.6683	42.6955	40.617	59.091	59.601	64.391	51.4375	44.675	66.397	62.863	64.151	62.593	52.093	49.109	51.4901
																							13.913	43.4343	39.891	41.4984	40.5577	58.202	54.974	63.755	46.8269	45.905	64.853	57.044	60.649	62.278	52.2	50.036	55.3353
																							13.9565	40.3173	40.2676	40.5192	39.5369	56.075	53.758	61.293	43.6266	50.343	55.913	52.333	51.411	63.808	50.288	50.389	52.7202
																							14	42.4888	40.8782	38.9263	39.6394	53.388	54.764	58.154	43.1458	50.786	52.562	52.266	45.768	63.774	50.442	48.72	47.9524
																							14.0435	43.109	40.125	39.024	38.8301	50.875	53.011	58.854	45.0192	47.671	56.274	53.687	46.49	62.704	48.972	46.488	46.506
																							14.087	43.242	38.516	40.9728	34.4647	50.529	51.247	64.346	50.0304	45.407	62.552	54.502	48.405	60.702	44.768	48.139	45.8095
																							14.1304	43.4712	36.1587	41.6074	31.3333	50.699	51.867	66.606	56.1522	44.256	66.885	55.22	52.968	56.329	41.583	51.8	43.5317
																							14.1739	39.7468	33.0016	41.0032	31.6795	50.399	51.011	60.543	55.7404	43.131	64.851	55.113	55.71	53.748	43.232	52.492	39.879
																							14.2174	36.8157	31.2228	39.633	34.4712	52.944	49.978	52.537	50.1859	42.325	59.637	57.071	55.248	55.792	45.242	50.869	37.9603
																							14.2609	40.0064	33.1939	38.7035	35.4968	55.232	49.415	50.268	45.117	41.05	54.482	57.21	54.286	53.482	44.671	48.986	39.9702
																							14.3043	45.492	35.5946	39.1074	34.4567	53.897	49.567	51.085	44.633	44.413	53.575	54.187	51.175	47.788	43.698	47.446	40.998
																							14.3478	45.2131	35.0096	38.2163	34.1506	50.615	49.316	49.351	45.1667	49.355	58.476	50.256	46.563	48.714	46.306	47.742	38.2917
																							14.3913	40.992	34.1154	36.7067	33.9071	46.934	49.764	45.083	45.6875	50.702	63.986	48.313	42.752	52.054	49.167	46.002	37.502
																							14.4348	39.4279	33.609	38.4087	37.5865	46.929	52.558	42.817	46.3237	49.966	65.984	51.978	40.687	48.234	47.141	41.952	40.9881
																							14.4783	38.8093	33.2228	40.9343	40.4103	47.667	52.492	42.596	42.6186	47.321	61.091	54.476	41.53	41.659	43.647	42.433	45.5496
																							14.5217	36.8942	33.9984	39.3317	36.5801	43.657	47.756	44.04	39.4022	42.927	52.145	50.323	44.617	38.315	40.442	43.724	45.373
																							14.5652	35.4215	36.359	35.0577	34.2548	41.697	44.51	47.603	40.3846	40.97	47.534	44.706	46.861	38.302	40.504	40.817	41.8393
																							14.6087	34.9423	38.9808	31.3622	34.7228	43.359	46.809	51.878	40.5032	41.052	49.506	43.502	45.768	42.341	42.569	40.208	37.8909
																							14.6522	35.0144	38.3157	30.3526	32.8365	45.008	50.333	53.484	39.1298	39.974	53.591	45.478	47.002	46.071	43.766	43.339	34.4544
																							14.6957	34.9696	34.4696	31.4038	30.7067	45.679	49.822	49.011	38.899	38.2	54.123	44.851	49.976	46.073	42.567	42.782	33.002
																							14.7391	34.3061	32.7901	34.2292	30.6811	41.572	47.865	42.482	38.3926	36.159	51.867	45.373	48.044	45.016	40.373	37.405	35.7698
																							14.7826	33.8718	33.3926	35.2099	29.8365	36.774	47.176	40.438	36.0929	34.889	51.048	47.758	45.135	44.175	38.274	33.486	40.4325
																							14.8261	32.2821	34.7853	32.3782	26.9631	36.383	45.913	41.633	35.8093	37.145	50.349	48.063	45.696	40.694	37.577	32.716	43.4524
																							14.8696	30.0769	33.9103	31.3782	25.4888	36.638	43.657	42.667	35.6923	39.054	46.744	47.69	44.706	37.893	39.835	33.488	43.5675
																							14.913	31.9295	28.734	33.5753	26.0064	36.96	41.748	41.266	33.3542	37.345	44.607	44.202	42.222	39.706	40.325	36.315	39.123
																							14.9565	36.1747	24.6058	35.6939	27.2372	39.99	40.284	39.878	34.0561	37.522	44.669	37.125	39.542	41.319	37.722	38.542	32.6667
																							15	37.4615	24.8974	36.1939	28.5673	39.939	41.236	41.538	35.8269	40.929	45.036	32.907	39.817	42.75	36.675	36.486	29.2222
																							15.0435	36.0946	27.4744	33.5208	26.1747	37.729	40.643	43.449	35.5064	44.472	43.988	34.544	40.111	43.357	38.921	34.236	27.4782
																							15.087	33.9343	27.5657	29.5481	22.2115	37.562	37.671	42.885	35.7196	45.714	41.081	37.815	38.224	40.216	40.544	33.683	27.0159
																							15.1304	30.2981	24.0321	26.6522	21.7324	37.58	34.643	42.045	36.2468	43.161	38.526	37.153	36.47	37.052	38.187	33.829	27.8929
																							15.1739	29.1474	24.0353	25.516	25.2372	38.471	33.538	42.37	35.5144	36.262	36.946	36.996	37.815	33.98	36.603	34.591	28.0556
																							15.2174	32.6747	26.2388	25.3285	27.7596	39.577	36.123	42.649	31.5929	31.139	36.018	35.308	40.746	30.226	37.212	34.032	28.2956
																							15.2609	36.2163	26.0256	24.5417	26.5401	38.178	39.849	45.391	31.125	30.625	37.484	30.26	39.077	27.712	36.351	31.774	27.4444
																							15.3043	34.2388	25.0577	25.8846	23.7724	36.468	40.918	47.636	32.3221	29.546	41.185	27.929	35.339	28.272	35.192	30.147	25.8115
																							15.3478	28.8702	25.7788	28.4311	22.3478	36.093	40.856	43.886	32.1474	32.091	45.216	30.107	33.185	30.532	35.595	29.877	24.121
																							15.3913	25.6939	28.7901	27.2821	23.1314	38.476	37.612	38.381	29.7676	35.889	45.921	31.905	34.141	31.29	36.077	31.677	26.0357
																							15.4348	25.4888	30.0641	26.0481	23.5417	41.72	32.95	35.614	26.8782	33	42.129	33.476	36.853	30.794	34.732	34.514	29.9504
																							15.4783	24.5689	28.7292	26.7772	21.5096	41.058	30.244	32.885	27.7692	28.111	36.76	35.224	35.325	31.562	32.756	34.772	29.1706
																							15.5217	22.9583	28.6122	27.7837	19.5962	37.256	31.457	31.926	30.4038	26.442	32.036	34.905	30.304	34.754	30.944	35.571	24.9464
																							15.5652	23.8109	26.8702	27.7885	19.7131	34.548	33.67	32.438	29.9022	24.907	32.276	32.635	29.032	37.004	30.631	35.139	24.4266
																							15.6087	27.0994	22.7708	27.0337	20.4583	33.37	33.186	33.546	26.7917	23.813	34.109	29.409	33.526	39.671	31.206	32.306	24.4683
																							15.6522	30.2965	20.8686	27.1442	21.4567	33.835	33.439	35.072	23.3478	25.625	33.03	28.78	37.47	42.905	29.748	29.115	22.6528
																							15.6957	30.5192	23.0769	27.2083	21.3782	34.476	33.612	34.335	23.0144	29.484	33.538	31.498	35.19	39.167	25.921	24.288	20.3472
																							15.7391	26.0321	25.0192	24.984	19.149	33.337	34.191	33.482	28.6106	32.625	34.974	32.663	31.357	31.188	24.817	19.94	17.9742
																							15.7826	22.6346	23.9647	23.1587	18.7869	34.755	37.622	32.659	32.0897	32.06	33.673	28.8	32.036	26.921	27.679	22.454	16.9742
																							15.8261	21.3237	23.2628	24.1875	20.3221	37.801	38	31.885	30.6522	28.562	32.036	24.581	32.599	29.292	30.347	27.859	19.4643
																							15.8696	21.109	24.3846	25.3269	21.4439	38.875	33.553	33.394	29.5769	27.339	31.603	24.377	29.946	34.147	32.687	28.157	23.0397
																							15.913	21.4936	24.3542	25.633	21.8478	36.723	31.803	32.106	28.6747	29.401	32.486	26.776	27.175	35.159	31.601	26.778	23.5456
																							15.9565	21.4247	24.3766	24.0481	20.7837	34.415	33.176	28.894	27.7949	28.758	32.774	27.159	27.47	32.593	28.151	27.637	22.1627
																							16	22.8894	24.9391	22.2324	18.4038	33.526	34.258	28.567	29.609	24.204	31.833	24.671	30.329	31.099	26.903	29.565	21.8016
																							16.0435	25.4696	24.9808	23.0529	18.8157	33.978	34.194	29.45	31.9824	19.353	32.534	24.345	30.256	31.929	27.421	29.2	22.9405
																							16.087	26.5144	25.9167	26.0369	18.5705	35.921	35.375	30.809	31.2131	16.919	33.817	26.706	28.835	31.964	27.704	26.704	23.9683
																							16.1304	24.9583	27.1827	27.7628	14.8013	36.8	37.412	31.702	29.133	19.563	32.129	29.075	29.978	31.772	28.006	23.224	22.9325
																							16.1739	21.8686	25.6891	28.1843	14.375	35.38	34.179	31.053	27.5144	23.938	27.883	28.669	31.522	31.938	29.46	22.232	23.9325
																							16.2174	18.8702	23.2708	26.4968	17.1538	33.308	30.731	31.109	25.3317	25.361	25.603	26.933	31.377	30.159	29.474	23.889	26.5536
																							16.2609	18.0048	22.6955	25.3558	17.9327	31.389	29.643	30.708	23.1811	23.706	26.577	24.387	32.895	27.94	28.004	24.427	26.0258
																							16.3043	18.4599	23.3798	25.3686	16.5849	31.016	28.91	28.921	23.3526	22.274	28.476	23.655	33.377	25.435	27.361	23.798	23.6349
																							16.3478	19.4359	22.8141	23.2212	15.1458	31.574	30.21	27.234	25.274	24.097	30.143	25.512	29.272	24.935	29.692	23.56	21.377
																							16.3913	19.8381	20.5176	21.4038	14.6458	29.242	32.284	27.356	27.0449	26.897	31.794	25.016	26.468	28.161	31.27	25.226	19.6964
																							16.4348	19.8429	19.899	20.524	14.9952	28.365	33.78	29.067	29.5737	28.748	32.575	24.032	25.736	30.308	30.111	27.442	18.9226
																							16.4783	18.4375	21.0817	21.4599	14.6939	29.324	33.769	28.069	27.976	28.998	31.272	24.113	23.653	29.774	28.121	27.313	18.9583
																							16.5217	16.2869	20.7853	23.1282	14.3221	30.591	30.287	25.968	25.1587	27.387	30.395	24.19	22.917	28.613	26.131	26.78	19.5079
																							16.5652	16.3446	18.6811	22.0593	14.7436	31.035	27.614	25.253	25.6074	23.863	31.369	24.464	26.054	29.661	25.044	28.736	19.756
																							16.6087	17.4888	18.226	20.3878	14.7756	29.184	30.596	24.021	25.9696	21.105	31.093	26.53	27.431	31.968	25.726	29.778	20.2143
																							16.6522	18.2596	18.5913	19.5657	13.9135	25.09	34.631	23.45	24.7404	20.496	27.361	27.77	25.734	31.857	25.569	27.109	20.4702
																							16.6957	17.5417	17.7099	18.4375	13.0657	21.571	34.546	21.415	23.4423	17.831	23.601	25.474	24.442	30.444	22.284	24.282	19.4663
																							16.7391	17.383	16.2356	17.4167	12.6122	23.745	32.934	19.284	20.7051	14.49	23.433	22.772	23.69	30.53	20.671	23.929	17.0972
																							16.7826	17.4151	15.3093	18.3446	11.8189	28.226	31.253	22.426	19.2837	15.286	24.21	23.347	21.058	27.395	22.536	24.468	15.2817
																							16.8261	17.258	15.6106	19.1763	13.0529	29.064	29.348	26.877	21.1122	20.784	22.853	26.272	18.728	22.685	24.849	24.841	15.7599
																							16.8696	18.1571	16.774	18.2308	15.1875	29.285	29.141	27.675	24.4872	24	22.704	28.298	19.966	22.046	24.698	21.95	15.4563
																							16.913	18.8381	18.5369	18.6827	15.1314	29.571	28.561	25.261	27.2452	21.02	24.19	29.101	22.804	22.641	21.954	20.403	14.2778
																							16.9565	18.8446	19.7821	19.2853	14.0962	28.309	26.881	20.923	28.5705	17.552	26.429	27.2	24.085	21.933	21.244	22.694	13.7222
																							17	17.5609	19.2708	17.4022	12.3686	25.516	25.288	18.152	28.3301	16.556	29.071	23.712	23.603	22.817	20.879	23.732	14.5972
																							17.0435	15.4471	17.5833	16.1843	11.2981	23.218	24.622	20.168	26.7131	17.595	29.238	22.052	23.238	24.47	19.312	22.302	17.9306
																							17.087	13.6106	16.1282	16.2404	11.2067	24.683	25.295	25.048	24.6715	17.944	28.004	22.623	23.196	24.349	18.512	21.746	20.619
																							17.1304	12.6186	15.1939	17.7965	10.367	27.856	27.372	26.029	23.2596	16.988	26.829	22.3	22.968	23.19	18.093	23.177	18.7361
																							17.1739	13.0705	13.1506	18.9439	10.008	28.696	27.947	22.636	23.2965	17.175	26.78	20.431	20.921	25.276	17.585	23.782	14.9345
																							17.2174	14.1074	10.9295	18.5657	10.2115	28.103	25.715	20.8	22.2853	18.458	26.72	19.179	19.173	26.381	17.937	23.038	14.0397
																							17.2609	12.9439	11.8478	19.3814	10.2019	27.282	21.301	21.341	20.7917	18.675	25.345	19.538	20.012	24.034	18.563	21.893	14.1389
																							17.3043	11.7516	14.7644	20.4776	10.1218	25.772	19.962	19.992	22.4199	15.972	25.085	20.113	22.216	22.623	19.079	20.28	13.5774
																							17.3478	11.0465	17.3782	19.1506	8.9391	25.123	23.223	19.481	24.0529	15.185	25.145	21.585	24.659	24.095	20.813	20.657	12.6667
																							17.3913	10.5513	18.6651	15.1747	8.5497	25.301	25.436	21.183	21.4567	16.196	23.663	23.232	23.988	22.679	23.234	19.452	13.0694
																							17.4348	11.609	19.4135	14.6266	10.3622	24.619	24.777	22.402	18.1362	16.476	20.054	20.758	19.413	20.575	24.49	15.784	16.2044
																							17.4783	13.6122	21.9311	17.4728	10.5256	24.569	22.819	23.546	19.0208	14.605	16.421	18.012	18.629	20.69	23.639	14.692	18.119
																							17.5217	13.9391	21.3413	17.4535	8.4712	24.316	21.425	23.816	20.3285	12.94	17.718	19.74	20.516	19.847	23.677	16.546	14.9782
																							17.5652	14.5288	15.7804	16.9343	7.9263	22.188	22.069	23.324	17.8462	12.853	22.74	20.431	18.845	20.504	23.687	19.98	11.8849
																							17.6087	15.5625	11.9583	18.8814	8.0497	21.444	23.72	21.75	16.024	12.71	25.155	17.278	15.456	23.181	24.306	20.895	11.6627
																							17.6522	14.1058	12.4199	19.3926	7.2869	22.417	23.755	21.304	18.4054	11.645	25.538	14.202	16.534	23.077	25.357	20.873	12.3631
																							17.6957	11.867	13.9279	17.5497	6.9407	21.649	22.316	22.28	20.7708	12.024	25.504	15.399	20.175	20.365	23.685	21.851	12.1865
																							17.7391	10.2131	15.4792	14.6891	7.4567	22.002	21.516	21.271	20.5321	14.79	21.956	16.905	19.696	18.671	20.746	20.433	10.5893
																							17.7826	8.9135	16.3702	12.4872	7.8942	23.248	22.264	19.354	22.1042	14.96	19.099	16.649	16.52	19.675	19.575	18.687	9.0556
																							17.8261	8.8798	15.3782	12.5465	8.1587	21.079	24.921	18.875	24.9952	11.381	21.437	17.752	14.565	21.619	19.734	18.2	8.5556
																							17.8696	9.6619	13.6234	13.8109	8.4071	18.393	26.042	20.155	26.0208	9.889	24.565	17.972	14.752	22.385	20.496	19.585	8.5139
																							17.913	9.6875	12.3381	15.1971	8.1891	17.545	26.33	21.482	24.367	10.03	23.47	16.157	16.518	20.72	22.683	21.982	9.1369
																							17.9565	9.9343	11.6042	15.7404	8.2388	18.495	28.76	20.622	21.5577	10.714	20.958	14.284	19.871	17.913	25.081	21.921	11.7024
																							18	9.6266	10.7356	17.2452	9.2051	19.843	29.196	19.096	19.4103	12.177	19.49	13.417	23.185	15.228	24.587	20.788	14.2004
																							18.0435	8.5497	9.8013	19.8061	9.6298	21.42	29.46	18.663	19.3734	14.319	18.857	14.333	23.333	15.089	24.091	20.849	14.0714
																							18.087	9.024	10.5657	19.3862	9.2196	21.455	30.2	18.087	20.6218	15.925	18.905	15.216	23.25	16.788	25.159	20.492	12.379
																							18.1304	10.4744	12.7404	17.0192	7.5513	21.502	27.729	16.854	21.359	14.766	18.371	14.554	25.639	16.923	24.55	18.716	12.1746
																							18.1739	11.25	13.992	14.641	5.8542	22.662	23.755	16.024	19.7869	13.188	16.702	13.433	24.718	16.248	21.54	16.375	13.4861
																							18.2174	12.3622	12.4375	12.9615	5.758	21.248	22.527	15.957	17.7692	11.881	16.569	13.087	21.552	16.978	20.746	16.187	13.7659
																							18.2609	12.6715	11.1426	13	5.8141	18.394	23.905	16.03	16.8606	12.81	17.006	13.357	20.157	19.917	23.056	17.395	12.496
																							18.3043	10.2067	11.633	12.899	4.9535	18.296	25.133	15.2	16.2756	16.218	16.302	14.288	21.313	22.752	25.157	15.905	13.5556
																							18.3478	7.2356	12.226	11.6571	5.3061	20.426	24.556	14.542	16.5641	16.804	16.081	16.018	21.698	23.508	27.099	14.397	14.4127
																							18.3913	6.6154	11.4647	10.7051	6.4071	23.904	22.638	15.494	18.7019	14.675	16.887	16.339	20.3	22.437	27.562	13.657	11.9524
																							18.4348	7.7196	11.3526	11.4583	6.5721	25.021	21.301	17.109	18.7003	12.5	17.802	13.817	18.103	19.724	25.865	13.907	10.8016
																							18.4783	9.008	12.867	12.9391	5.9535	23.721	21.785	16.824	16.7772	10.413	18.369	13.002	16.835	16.192	23.53	15.456	11.5516
																							18.5217	9.9006	13.9038	14.3494	5.5192	23.296	20.014	14.104	15.1747	8.758	17.599	13.355	17.268	14.169	19.605	16.49	11.8194
																							18.5652	10.8301	13.5176	15.6458	6.1042	23.543	15.582	13.205	14.5353	8.948	15.127	12.454	19.357	15.621	17.669	17.377	10.8869
																							18.6087	11.0449	12.4888	16.5401	7.0849	22.412	15.147	15.824	14.5641	9.937	14.252	12.187	22.214	16.53	19.22	17.135	9.4345
																							18.6522	10.2452	12.2372	16.7981	7.4263	20.614	17.562	18.043	15.4744	10.157	16.286	13.681	20.829	15.038	20.446	16.46	8.4821
																							18.6957	9.1795	14.5016	15.7083	6.5962	18.713	18.115	18.133	16.5192	9.444	18.377	14.859	18.754	14.31	20.24	15.321	7.5754
																							18.7391	8.7372	16.8942	14.9872	4.9824	16.615	18.657	16.827	17.399	9.188	19.891	15.688	20.833	14.202	21.867	14.935	6.6746
																							18.7826	9.9567	16.3782	13.6955	4.1907	14.412	20.641	15.143	18.5657	9.841	18.192	16.063	20.845	15.792	23.522	16.484	6.6845
																							18.8261	10.2708	14.1074	11.149	4.1859	13.913	21.606	14.112	19.6218	10.325	15.276	15.173	17.218	18.667	22.097	16.97	7.4762
																							18.8696	8.8622	12.6763	10.8574	4.4455	14.907	20.215	15.098	20.1154	11.754	16.649	13.746	15.339	19.359	20.79	17.627	8.3036
																							18.913	8.1394	12.0673	12.8333	5.5288	16.832	18.878	17.776	18.9776	14.51	20.006	12.212	15.673	18.26	21.714	18.474	8.5575
																							18.9565	8.1619	11.8221	14.3782	5.7901	17.814	18.239	18.128	17.0465	13.688	20.214	10.869	15.688	16.308	22.393	17.444	9.256
																							19	8.1683	13.2276	16.1314	5.1282	18.317	17.162	16.941	16.6506	9.954	20.04	11.093	14.714	15.726	19.883	15.77	11.0159
																							19.0435	7.3173	15.7917	17.7516	5.0112	17.78	18.122	15.816	17.5721	7.238	21.603	12.278	14.738	18.323	21.093	16.335	11.1925
																							19.087	6.9535	17.2067	17.4936	5.6667	17.093	21.705	15.663	18.9936	6.762	21.958	13.998	16.812	19.843	25.774	17.641	9.9365
																							19.1304	7.8253	16.0465	14.9263	6.0849	16.662	23.822	16.114	19.4087	8.22	20.992	16.048	18.448	18.268	25.554	18.02	8.2679
																							19.1739	9.2724	14.4599	13.9439	5.6282	13.343	21.821	14.569	16.9952	8.871	18.383	16.212	17.726	14.577	20.643	17.897	6.8294
																							19.2174	10.5721	14.1747	13.5112	5.4183	11.534	19.628	11.497	14.8349	8.361	15.742	12.708	16.395	12.173	19.919	17.278	6.1131
																							19.2609	11.4583	13.1458	13.6987	4.9824	12.724	19.902	9.809	14.9199	8.272	16.722	8.552	15.867	15.06	22.365	16.179	6.996
																							19.3043	10.9519	11.1619	13.6186	4.617	15.03	22.071	11.833	15.4936	9.058	19.181	7.823	17.478	17.627	20.349	15.625	8.3988
																							19.3478	9.7276	9.3333	11.8782	4.5192	16.181	23.899	15.16	15.4904	9.02	18.494	8.742	19.153	15.206	16.55	15.05	8.7381
																							19.3913	9.3798	9.8301	13.0256	4.7308	15.524	23.896	15.442	15.2772	9.056	17.718	9.161	18.685	13.175	16.173	13.46	8.6151
																							19.4348	9.5304	12.1026	16.7083	4.5369	17.176	23.667	12.997	15.1538	11.835	18.091	9.145	16.399	13.492	16.125	13.48	8.0873
																							19.4783	9.2308	12.0385	16.7372	3.5994	20.622	22.731	11.636	17.2997	14.47	15.885	10.496	14.546	15.319	16.012	16.355	8.3036
																							19.5217	9.1378	11.1106	15.3077	3.4904	19.521	20.165	12.915	20.2612	12.784	14.315	11.518	14.681	17.196	18.742	18.879	8.6369
																							19.5652	9.6651	12.2628	13.9728	4.0769	17.032	18.375	12.551	19.5865	10.125	14.524	12.077	15.292	18.641	22.421	17.508	7.7599
																							19.6087	9.3814	12.4824	12.976	4.0016	16.591	19.393	10.696	18.6506	9.575	15.183	12.99	16.079	18.687	22.083	14.528	6.4544
																							19.6522	8.5064	10.0978	13.2436	3.8077	15.569	20.324	9.812	18.4327	9.302	15.73	12.169	16.681	17.996	19.587	14.325	6.4048
																							19.6957	9.0753	9.0962	14.9183	3.976	14.407	19.562	10.588	19.3205	8.98	16.163	10.065	17.635	17.673	17.633	16.429	6.8909
																							19.7391	9.9872	9.7708	16.7324	4.5369	15.333	20.021	11.611	20.8654	9.74	16.831	10.296	18.278	16.181	17.754	16.843	6.5992
																							19.7826	9.5801	9.867	16.4167	4.8974	17.365	19.877	12.354	19.5224	9.679	16.905	11.869	18.831	15.909	19.762	16.159	6.6052
																							19.8261	9.6298	10.7083	14.7724	4.0833	19.168	18.351	14.466	16.3766	8.415	15.748	11.5	18.776	15.339	22.831	16.095	7.9167
																							19.8696	9.7933	11.8221	12.9311	2.7115	21.236	19.676	17.383	15.1362	8.226	16.075	10.246	16.208	12.982	25.242	16.284	8.7242
																							19.913	7.649	11.4247	11.2804	1.9872	22.082	21.976	18.579	16.2083	8.236	16.446	10.071	13.28	10.806	25.962	17.21	7.4603
																							19.9565	5.101	11.3798	11.4423	1.9696	22.022	22.973	18.729	16.6571	6.827	17.454	10.7	12.627	10.327	26.204	17.679	6.0933
																							20	5.1827	11.5032	12.2388	2.5	20.458	22.511	18.662	16.5929	6.411	20.542	10.597	13.429	12.129	26.528	18.075	7.2401
																							20.0435	6.5433	10.2676	13.1378	3.2756	18.755	20.08	17.873	17.1298	7.375	18.734	10.831	14.202	14.359	26.593	18.506	8.7718

## Sheet: FigS2
False Negatives
	Normalised mean Error for each origami index
Position	0	1	2	3	4	5	6	7	8	9	10	11	12	13	14	Mean	SD
outer	1.0745	1.09174	1.04053	1.036	1.085	1.05307	1.07537	1.11871	1.05821	1.065	1.08674	1.01483	1.03214	1.04389	1.05214	1.06186	0.0272
mid	0.98357	0.96307	0.92338	0.94116	0.94442	0.92942	0.94144	0.86562	0.95129	0.89784	0.93599	0.97589	0.9273	0.95835	0.93983	0.93857	0.02934
inner	0.89628	0.90548	0.98461	0.97454	0.94703	0.91138	0.92442	0.87304	1.00598	0.98378	0.91583	1.03436	1.05044	0.94787	0.92281	0.95186	0.05215
False Positives
	Normalised mean Error for each origami index
Position	0	1	2	3	4	5	6	7	8	9	10	11	12	13	14	Mean	SD
outer	0.86206	0.80717	0.87014	0.95879	0.90678	0.97372	0.93727	0.85853	0.92751	0.89161	0.76105	0.87685	1.02183	0.86821	0.74201	0.88424	0.07595
mid	1.13426	1.14921	1.11799	1.1155	1.07007	0.99412	1.06196	1.15205	1.1269	1.10703	1.4343	1.46934	1.14758	1.08845	1.17868	1.1565	0.1282
inner	1.62807	1.77474	1.11874	0.81629	1.30261	1.10039	1.0889	1.09202	1.07548	1.08437	1.17396	0.73979	0.75174	1.17514	1.24295	1.14434	0.2816
